# Supplementary material for: Power and sample size determination for the group comparison of patient-reported outcomes using the Rasch model: impact of a misspecification of the parameters
Source: BMC Med Res Methodol. 2015 Mar 15;15:21. doi: 10.1186/s12874-015-0011-4 (PMC4373307; doi:10.1186/s12874-015-0011-4)
Supplement: Additional file 2 — Misspecification of the item difficulties - Power estimated with the Raschpower procedure for different values of the sample size per group ( N g ), the group effect ( γ ), the variance of the item distribution \documentclass[12pt]{minimal} \usepackage{amsmath} \usepackage{wasysym} \usepackage{amsfonts} \usepackage{amssymb} \usepackage{amsbsy} \usepackage{mathrsfs} \usepackage{upgreek} \setlength{\oddsidemargin}{-69pt} \begin{document} $\left (\boldsymbol {\sigma }^{\text {2}}_{\boldsymbol {\delta }_{j}}\right)$ \end{document}σδj2 , the gap between the means of the two normal distributions ( a ), the variance of the latent variable \documentclass[12pt]{minimal} \usepackage{amsmath} \usepackage{wasysym} \usepackage{amsfonts} \usepackage{amssymb} \usepackage{amsbsy} \usepackage{mathrsfs} \usepackage{upgreek} \setlength{\oddsidemargin}{-69pt} \begin{document} $\left (\boldsymbol {\sigma }^{\text {2}}_{\boldsymbol {\theta }}\right)$ \end{document}σθ2 and the number of items ( J ). [file 12874_2015_11_MOESM2_ESM.xlsx]

## Sheet: var0.25J3
Power estimated with the Raschpower procedure for different values of the sample size per group (Ng), the group effect (g), the variance of the item distribution (s²dj)and the gap between the means of the two normal distributions (a) when the variance of the latent variable s²θ=0.25 and the number of items J=3
J	Ng	g	s2q	s2dj	a=-3/4sdj	a=-1/2sdj	a=-1/4sdj	a=0	a=1/4sdj	a=1/2sdj	a=3/4sdj
3	50	0.1	0.25	0.25	0.0575109	0.0576915	0.0577689	0.0577893	0.0577689	0.0576915	0.0575006
3	50	0.1	0.25	0.5	0.0570711	0.0574436	0.0576105	0.0576596	0.0576105	0.0574436	0.0570711
3	50	0.1	0.25	0.75	0.0566408	0.0572043	0.057445	0.0574998	0.057435	0.0572043	0.0566408
3	50	0.1	0.25	1	0.0562413	0.0569612	0.0572767	0.0573617	0.0572767	0.0569612	0.0562413
3	50	0.1	0.25	1.5	0.0554306	0.0564972	0.0569611	0.0570914	0.0569528	0.0564972	0.0554519
3	50	0.1	0.25	2	0.054713	0.0560086	0.0566521	0.0568125	0.0566521	0.0560292	0.054713
3	50	0.2	0.25	0.25	0.116529	0.117068	0.117346	0.117466	0.117346	0.117068	0.116494
3	50	0.2	0.25	0.5	0.114971	0.116249	0.116869	0.117033	0.116869	0.116249	0.114971
3	50	0.2	0.25	0.75	0.113589	0.115447	0.116327	0.116426	0.116293	0.115447	0.113589
3	50	0.2	0.25	1	0.112323	0.114682	0.115712	0.115958	0.115712	0.114682	0.112323
3	50	0.2	0.25	1.5	0.109557	0.113058	0.114673	0.115052	0.114627	0.113058	0.109628
3	50	0.2	0.25	2	0.107102	0.111439	0.11364	0.114253	0.11364	0.111508	0.107102
3	50	0.5	0.25	0.25	0.479162	0.483614	0.485455	0.48454	0.485455	0.483614	0.47899
3	50	0.5	0.25	0.5	0.473023	0.478953	0.482202	0.481995	0.482202	0.478953	0.473023
3	50	0.5	0.25	0.75	0.4653	0.475207	0.479484	0.479332	0.479313	0.475207	0.4653
3	50	0.5	0.25	1	0.459212	0.470174	0.47722	0.478023	0.47722	0.470174	0.459212
3	50	0.5	0.25	1.5	0.44441	0.463905	0.471285	0.473436	0.471051	0.463905	0.444779
3	50	0.5	0.25	2	0.432533	0.454928	0.465107	0.468647	0.465107	0.455284	0.432533
3	50	0.8	0.25	0.25	0.857984	0.861425	0.86125	0.863051	0.86125	0.861425	0.857212
3	50	0.8	0.25	0.5	0.850641	0.857047	0.858809	0.859481	0.858809	0.857047	0.850641
3	50	0.8	0.25	0.75	0.845198	0.853228	0.858364	0.858492	0.858214	0.853228	0.845198
3	50	0.8	0.25	1	0.83797	0.850218	0.854014	0.8564	0.854014	0.850218	0.83797
3	50	0.8	0.25	1.5	0.826143	0.843405	0.848292	0.850915	0.848078	0.843405	0.826518
3	50	0.8	0.25	2	0.812883	0.835427	0.845969	0.846524	0.845969	0.835777	0.812883
3	100	0.1	0.25	0.25	0.0782345	0.0785584	0.0787052	0.0787629	0.0787052	0.0785584	0.0782162
3	100	0.1	0.25	0.5	0.0774508	0.078125	0.0784136	0.0784904	0.0784136	0.078125	0.0774508
3	100	0.1	0.25	0.75	0.0766819	0.077668	0.078139	0.0782095	0.0781212	0.077668	0.0766819
3	100	0.1	0.25	1	0.0759778	0.0772585	0.0778532	0.0779718	0.0778532	0.0772585	0.0759778
3	100	0.1	0.25	1.5	0.0745389	0.0764096	0.0772797	0.0775048	0.0772551	0.0764096	0.0745817
3	100	0.1	0.25	2	0.0732385	0.0755712	0.0767079	0.0769949	0.0767079	0.0756078	0.0732385
3	100	0.2	0.25	0.25	0.190841	0.192041	0.192569	0.192858	0.192569	0.192041	0.19075
3	100	0.2	0.25	0.5	0.187907	0.190456	0.191571	0.191732	0.191571	0.190456	0.187907
3	100	0.2	0.25	0.75	0.185089	0.188755	0.190517	0.190688	0.190417	0.188755	0.185089
3	100	0.2	0.25	1	0.182442	0.187201	0.1894	0.189847	0.1894	0.187201	0.182442
3	100	0.2	0.25	1.5	0.177176	0.184096	0.187238	0.188211	0.187206	0.184096	0.177315
3	100	0.2	0.25	2	0.172422	0.180982	0.185223	0.186302	0.185223	0.181118	0.172422
3	100	0.5	0.25	0.25	0.770465	0.773511	0.7758	0.774936	0.7758	0.773511	0.769733
3	100	0.5	0.25	0.5	0.76257	0.76958	0.772024	0.772839	0.772024	0.76958	0.76257
3	100	0.5	0.25	0.75	0.755141	0.765156	0.769371	0.770495	0.769189	0.765156	0.755141
3	100	0.5	0.25	1	0.746895	0.760563	0.766938	0.76795	0.766938	0.760563	0.746895
3	100	0.5	0.25	1.5	0.731546	0.752223	0.76095	0.763505	0.760691	0.752223	0.731982
3	100	0.5	0.25	2	0.716407	0.742835	0.755201	0.757295	0.755201	0.74302	0.716407
3	100	0.8	0.25	0.25	0.990016	0.990289	0.990604	0.9905	0.990604	0.990289	0.989934
3	100	0.8	0.25	0.5	0.988975	0.989735	0.990151	0.990255	0.990151	0.989735	0.988975
3	100	0.8	0.25	0.75	0.987726	0.989257	0.989808	0.989989	0.989782	0.989257	0.987726
3	100	0.8	0.25	1	0.986648	0.988417	0.989508	0.989634	0.989508	0.988417	0.986648
3	100	0.8	0.25	1.5	0.983657	0.987262	0.988632	0.988914	0.988651	0.987262	0.983741
3	100	0.8	0.25	2	0.980789	0.985756	0.987766	0.988366	0.987766	0.985828	0.980789
3	200	0.1	0.25	0.25	0.116609	0.117222	0.117507	0.117585	0.117507	0.117222	0.116567
3	200	0.1	0.25	0.5	0.115115	0.11639	0.116946	0.1171	0.116946	0.11639	0.115115
3	200	0.1	0.25	0.75	0.11367	0.115543	0.116394	0.116564	0.11638	0.115543	0.11367
3	200	0.1	0.25	1	0.11232	0.114743	0.115863	0.116109	0.115863	0.114743	0.11232
3	200	0.1	0.25	1.5	0.109611	0.113159	0.114773	0.115187	0.11474	0.113159	0.109683
3	200	0.1	0.25	2	0.107178	0.111563	0.11372	0.114266	0.11372	0.111632	0.107178
3	200	0.2	0.25	0.25	0.335282	0.337632	0.338687	0.33892	0.338687	0.337632	0.335219
3	200	0.2	0.25	0.5	0.329785	0.334543	0.336621	0.337193	0.336621	0.334543	0.329785
3	200	0.2	0.25	0.75	0.324445	0.331355	0.334601	0.335215	0.334406	0.331355	0.324445
3	200	0.2	0.25	1	0.319387	0.328429	0.332543	0.333355	0.332543	0.328429	0.319387
3	200	0.2	0.25	1.5	0.309231	0.322516	0.328482	0.330215	0.328339	0.322516	0.309533
3	200	0.2	0.25	2	0.300208	0.316599	0.324594	0.326591	0.324594	0.316893	0.300208
3	200	0.5	0.25	0.25	0.968527	0.969595	0.970086	0.97028	0.970086	0.969595	0.968466
3	200	0.5	0.25	0.5	0.965816	0.968139	0.969122	0.969248	0.969122	0.968139	0.965816
3	200	0.5	0.25	0.75	0.962953	0.966618	0.968165	0.968406	0.968104	0.966618	0.962953
3	200	0.5	0.25	1	0.960198	0.965179	0.967174	0.967643	0.967174	0.965179	0.960198
3	200	0.5	0.25	1.5	0.953805	0.961985	0.965196	0.965876	0.965105	0.961985	0.953986
3	200	0.5	0.25	2	0.947445	0.958438	0.963097	0.964206	0.963097	0.958597	0.947445
3	200	0.8	0.25	0.25	0.99998	0.999981	0.999982	0.999982	0.999982	0.999981	0.999979
3	200	0.8	0.25	0.5	0.999974	0.999979	0.999981	0.999981	0.999981	0.999979	0.999974
3	200	0.8	0.25	0.75	0.999967	0.999976	0.999979	0.999979	0.999979	0.999976	0.999967
3	200	0.8	0.25	1	0.999959	0.999973	0.999977	0.999978	0.999977	0.999973	0.999959
3	200	0.8	0.25	1.5	0.999938	0.999965	0.999973	0.999974	0.999972	0.999965	0.999938
3	200	0.8	0.25	2	0.999908	0.999954	0.999967	0.99997	0.999967	0.999955	0.999908
3	300	0.1	0.25	0.25	0.153966	0.154881	0.155298	0.155442	0.155298	0.154881	0.15392
3	300	0.1	0.25	0.5	0.151771	0.153659	0.154473	0.154682	0.154473	0.153659	0.151771
3	300	0.1	0.25	0.75	0.149612	0.152389	0.153672	0.153907	0.153622	0.152389	0.149612
3	300	0.1	0.25	1	0.147611	0.151229	0.15287	0.153231	0.15287	0.151229	0.147611
3	300	0.1	0.25	1.5	0.143611	0.148866	0.151267	0.151887	0.151196	0.148866	0.143715
3	300	0.1	0.25	2	0.140026	0.146501	0.149696	0.150498	0.149696	0.146604	0.140026
3	300	0.2	0.25	0.25	0.468001	0.470932	0.472421	0.472882	0.472421	0.470932	0.467812
3	300	0.2	0.25	0.5	0.460624	0.467034	0.469658	0.4704	0.469658	0.467034	0.460624
3	300	0.2	0.25	0.75	0.453351	0.462708	0.467064	0.467821	0.466844	0.462708	0.453351
3	300	0.2	0.25	1	0.446516	0.458766	0.464301	0.465508	0.464301	0.458766	0.446516
3	300	0.2	0.25	1.5	0.432798	0.450784	0.458913	0.461071	0.458656	0.450784	0.433185
3	300	0.2	0.25	2	0.420301	0.442732	0.453631	0.456374	0.453631	0.443066	0.420301
3	300	0.5	0.25	0.25	0.996713	0.996901	0.996982	0.997013	0.996982	0.996901	0.996713
3	300	0.5	0.25	0.5	0.996244	0.996652	0.99681	0.996858	0.99681	0.996652	0.996244
3	300	0.5	0.25	0.75	0.995708	0.996382	0.996651	0.9967	0.996645	0.996382	0.995708
3	300	0.5	0.25	1	0.99516	0.996121	0.996482	0.996564	0.996482	0.996121	0.99516
3	300	0.5	0.25	1.5	0.993822	0.99552	0.99612	0.996264	0.996111	0.99552	0.993874
3	300	0.5	0.25	2	0.992344	0.994821	0.995733	0.995926	0.995733	0.994861	0.992344
3	300	0.8	0.25	0.25	1	1	1	1	1	1	1
3	300	0.8	0.25	0.5	1	1	1	1	1	1	1
3	300	0.8	0.25	0.75	1	1	1	1	1	1	1
3	300	0.8	0.25	1	1	1	1	1	1	1	1
3	300	0.8	0.25	1.5	1	1	1	1	1	1	1
3	300	0.8	0.25	2	1	1	1	1	1	1	1
3	500	0.1	0.25	0.25	0.227865	0.229365	0.230056	0.230283	0.230056	0.229365	0.227786
3	500	0.1	0.25	0.5	0.224243	0.227348	0.228703	0.229042	0.228703	0.227348	0.224243
3	500	0.1	0.25	0.75	0.220711	0.225278	0.227366	0.227765	0.227292	0.225278	0.220711
3	500	0.1	0.25	1	0.217421	0.223351	0.226054	0.226633	0.226054	0.223351	0.217421
3	500	0.1	0.25	1.5	0.210824	0.219476	0.22341	0.224431	0.223313	0.219476	0.210998
3	500	0.1	0.25	2	0.204903	0.215586	0.22083	0.222161	0.22083	0.215754	0.204903
3	500	0.2	0.25	0.25	0.679626	0.683189	0.684777	0.68524	0.684777	0.683189	0.679448
3	500	0.2	0.25	0.5	0.670982	0.678353	0.681589	0.682357	0.681589	0.678353	0.670982
3	500	0.2	0.25	0.75	0.662361	0.673483	0.678469	0.679452	0.67829	0.673483	0.662361
3	500	0.2	0.25	1	0.654328	0.668852	0.675333	0.676709	0.675333	0.668852	0.654328
3	500	0.2	0.25	1.5	0.637476	0.659392	0.668997	0.671415	0.668746	0.659392	0.637931
3	500	0.2	0.25	2	0.622006	0.649649	0.662711	0.665951	0.662711	0.650115	0.622006
3	500	0.5	0.25	0.25	0.999977	0.99998	0.999981	0.999981	0.999981	0.99998	0.999977
3	500	0.5	0.25	0.5	0.999971	0.999977	0.999979	0.999979	0.999979	0.999977	0.999971
3	500	0.5	0.25	0.75	0.999963	0.999973	0.999977	0.999977	0.999977	0.999973	0.999963
3	500	0.5	0.25	1	0.999954	0.999969	0.999974	0.999975	0.999974	0.999969	0.999954
3	500	0.5	0.25	1.5	0.999928	0.99996	0.999969	0.999971	0.999969	0.99996	0.999929
3	500	0.5	0.25	2	0.999893	0.999948	0.999964	0.999966	0.999964	0.999948	0.999893
3	500	0.8	0.25	0.25	1	1	1	1	1	1	1
3	500	0.8	0.25	0.5	1	1	1	1	1	1	1
3	500	0.8	0.25	0.75	1	1	1	1	1	1	1
3	500	0.8	0.25	1	1	1	1	1	1	1	1
3	500	0.8	0.25	1.5	1	1	1	1	1	1	1
3	500	0.8	0.25	2	1	1	1	1	1	1	1

## Sheet: var0.25J9
Power estimated with the Raschpower procedure for different values of the sample size per group (Ng), the group effect (g), the variance of the item distribution (s²dj)and the gap between the means of the two normal distributions (a) when the variance of the latent variable s²θ=0.25 and the number of items J=9
J	Ng	g	s2q	s2dj	a=-3/4sdj	a=-1/2sdj	a=-1/4sdj	a=0	a=1/4sdj	a=1/2sdj	a=3/4sdj
9	50	0.1	0.25	0.25	0.0836204	0.0836731	0.0837827	0.0837923	0.0837286	0.0836731	0.0836343
9	50	0.1	0.25	0.5	0.0828061	0.0832221	0.0834246	0.0834375	0.0834276	0.0832221	0.082822
9	50	0.1	0.25	0.75	0.081865	0.0825361	0.0829346	0.0830817	0.0829453	0.0825415	0.0819215
9	50	0.1	0.25	1	0.0811587	0.0818947	0.0824339	0.0826265	0.0824247	0.0818947	0.0811591
9	50	0.1	0.25	1.5	0.079466	0.0806511	0.0814051	0.081692	0.0814051	0.0806584	0.079487
9	50	0.1	0.25	2	0.0779439	0.0794278	0.0804811	0.0808195	0.0804811	0.0794278	0.0779439
9	50	0.2	0.25	0.25	0.209326	0.209054	0.209571	0.208684	0.20912	0.209054	0.209347
9	50	0.2	0.25	0.5	0.207013	0.208512	0.209004	0.209657	0.209015	0.208512	0.206979
9	50	0.2	0.25	0.75	0.204102	0.206536	0.208009	0.208215	0.207983	0.206685	0.204137
9	50	0.2	0.25	1	0.201255	0.204063	0.20602	0.206946	0.205985	0.204063	0.201285
9	50	0.2	0.25	1.5	0.195432	0.199556	0.202239	0.203414	0.202239	0.199583	0.195481
9	50	0.2	0.25	2	0.189858	0.195391	0.198916	0.20035	0.198916	0.195391	0.189858
9	50	0.5	0.25	0.25	0.794527	0.789622	0.783374	0.788414	0.782783	0.789622	0.794579
9	50	0.5	0.25	0.5	0.803216	0.802624	0.800984	0.800875	0.801742	0.802624	0.802664
9	50	0.5	0.25	0.75	0.800792	0.801673	0.804217	0.80657	0.804309	0.801718	0.800134
9	50	0.5	0.25	1	0.794204	0.801257	0.8046	0.807262	0.804518	0.801257	0.794274
9	50	0.5	0.25	1.5	0.781137	0.791259	0.799078	0.802011	0.799078	0.791325	0.781335
9	50	0.5	0.25	2	0.766865	0.782373	0.791183	0.794553	0.791183	0.782373	0.766865
9	50	0.8	0.25	0.25	0.991282	0.990617	0.989759	0.988993	0.989759	0.990617	0.991288
9	50	0.8	0.25	0.5	0.992934	0.992613	0.992097	0.991955	0.9921	0.992613	0.992949
9	50	0.8	0.25	0.75	0.992794	0.992978	0.993042	0.992874	0.993052	0.992795	0.992803
9	50	0.8	0.25	1	0.992779	0.993011	0.993259	0.993402	0.993251	0.993011	0.992683
9	50	0.8	0.25	1.5	0.991328	0.992401	0.992918	0.993357	0.992918	0.992408	0.991352
9	50	0.8	0.25	2	0.989561	0.991385	0.992428	0.992599	0.992428	0.991385	0.989561
9	100	0.1	0.25	0.25	0.127355	0.127677	0.127834	0.128012	0.127837	0.127677	0.127378
9	100	0.1	0.25	0.5	0.125595	0.126402	0.126899	0.127012	0.126905	0.126402	0.125633
9	100	0.1	0.25	0.75	0.123804	0.125008	0.125833	0.126101	0.125853	0.125024	0.123828
9	100	0.1	0.25	1	0.122198	0.12372	0.124737	0.125082	0.124718	0.12372	0.122212
9	100	0.1	0.25	1.5	0.118917	0.121185	0.122673	0.123192	0.122673	0.121225	0.118958
9	100	0.1	0.25	2	0.116056	0.118982	0.120791	0.121432	0.120791	0.118982	0.116056
9	100	0.2	0.25	0.25	0.373968	0.37506	0.375586	0.375404	0.375586	0.37506	0.374005
9	100	0.2	0.25	0.5	0.3683	0.370721	0.37248	0.373685	0.372499	0.370721	0.368345
9	100	0.2	0.25	0.75	0.361872	0.365955	0.368697	0.370013	0.368863	0.365783	0.36193
9	100	0.2	0.25	1	0.355675	0.361273	0.365173	0.366777	0.365101	0.361273	0.355638
9	100	0.2	0.25	1.5	0.343943	0.352192	0.357707	0.359774	0.357707	0.35224	0.344055
9	100	0.2	0.25	2	0.333373	0.343926	0.350569	0.353341	0.350569	0.343926	0.333373
9	100	0.5	0.25	0.25	0.981432	0.981297	0.981234	0.981254	0.981257	0.981297	0.981519
9	100	0.5	0.25	0.5	0.98052	0.981192	0.981264	0.981381	0.981212	0.981192	0.980626
9	100	0.5	0.25	0.75	0.979081	0.980173	0.980912	0.981105	0.980934	0.980184	0.979102
9	100	0.5	0.25	1	0.977045	0.978786	0.979853	0.980015	0.979832	0.978786	0.977064
9	100	0.5	0.25	1.5	0.972721	0.975847	0.977684	0.978186	0.977684	0.975865	0.972781
9	100	0.5	0.25	2	0.96804	0.972685	0.975332	0.976001	0.975332	0.972685	0.96804
9	100	0.8	0.25	0.25	0.999995	0.999994	0.999993	0.999993	0.999994	0.999994	0.999995
9	100	0.8	0.25	0.5	0.999995	0.999995	0.999995	0.999995	0.999995	0.999995	0.999995
9	100	0.8	0.25	0.75	0.999993	0.999994	0.999995	0.999995	0.999995	0.999994	0.999993
9	100	0.8	0.25	1	0.999993	0.999993	0.999994	0.999995	0.999994	0.999993	0.999993
9	100	0.8	0.25	1.5	0.999987	0.999991	0.999993	0.999994	0.999993	0.999991	0.999988
9	100	0.8	0.25	2	0.99998	0.999988	0.999991	0.999992	0.999991	0.999988	0.99998
9	200	0.1	0.25	0.25	0.212572	0.213471	0.213937	0.214144	0.213935	0.213471	0.212605
9	200	0.1	0.25	0.5	0.208937	0.210541	0.211621	0.212027	0.211621	0.210541	0.208998
9	200	0.1	0.25	0.75	0.205374	0.207717	0.209342	0.209777	0.209388	0.207724	0.205411
9	200	0.1	0.25	1	0.20207	0.205153	0.207198	0.208016	0.207157	0.205153	0.202099
9	200	0.1	0.25	1.5	0.19564	0.200137	0.203087	0.204144	0.203087	0.200163	0.195724
9	200	0.1	0.25	2	0.190004	0.19576	0.199351	0.200643	0.199351	0.19576	0.190004
9	200	0.2	0.25	0.25	0.642127	0.643925	0.645365	0.645517	0.645262	0.643925	0.642205
9	200	0.2	0.25	0.5	0.632285	0.636499	0.639426	0.640322	0.639451	0.636499	0.632422
9	200	0.2	0.25	0.75	0.62315	0.629411	0.633373	0.634833	0.63346	0.629499	0.623234
9	200	0.2	0.25	1	0.61446	0.622337	0.627799	0.629558	0.627649	0.622337	0.614539
9	200	0.2	0.25	1.5	0.59683	0.609032	0.617179	0.619896	0.617179	0.609103	0.597048
9	200	0.2	0.25	2	0.580548	0.596998	0.6069	0.610302	0.6069	0.596998	0.580548
9	200	0.5	0.25	0.25	0.999933	0.999936	0.999937	0.999937	0.999937	0.999936	0.999933
9	200	0.5	0.25	0.5	0.999916	0.999924	0.999928	0.99993	0.999928	0.999924	0.999915
9	200	0.5	0.25	0.75	0.999894	0.999908	0.999917	0.999919	0.999917	0.999908	0.999894
9	200	0.5	0.25	1	0.999867	0.999892	0.999905	0.999911	0.999904	0.999892	0.999868
9	200	0.5	0.25	1.5	0.9998	0.999849	0.999876	0.999883	0.999876	0.999849	0.999801
9	200	0.5	0.25	2	0.999708	0.999798	0.999839	0.999853	0.999839	0.999798	0.999708
9	200	0.8	0.25	0.25	1	1	1	1	1	1	1
9	200	0.8	0.25	0.5	1	1	1	1	1	1	1
9	200	0.8	0.25	0.75	1	1	1	1	1	1	1
9	200	0.8	0.25	1	1	1	1	1	1	1	1
9	200	0.8	0.25	1.5	1	1	1	1	1	1	1
9	200	0.8	0.25	2	1	1	1	1	1	1	1
9	300	0.1	0.25	0.25	0.29615	0.297374	0.298202	0.298458	0.298171	0.297374	0.296191
9	300	0.1	0.25	0.5	0.290714	0.292967	0.294699	0.295343	0.294749	0.292967	0.290785
9	300	0.1	0.25	0.75	0.285386	0.288942	0.291239	0.292095	0.291297	0.288967	0.285436
9	300	0.1	0.25	1	0.280599	0.285055	0.288116	0.289205	0.288067	0.285055	0.280659
9	300	0.1	0.25	1.5	0.271226	0.277777	0.282037	0.283615	0.282037	0.27781	0.271347
9	300	0.1	0.25	2	0.262895	0.271291	0.276611	0.278446	0.276611	0.271291	0.262895
9	300	0.2	0.25	0.25	0.812528	0.814334	0.815715	0.816021	0.815624	0.814334	0.812575
9	300	0.2	0.25	0.5	0.803859	0.807784	0.810207	0.811164	0.810224	0.807784	0.804071
9	300	0.2	0.25	0.75	0.795261	0.801006	0.804913	0.806135	0.805006	0.801202	0.795371
9	300	0.2	0.25	1	0.786939	0.794658	0.799743	0.801664	0.799648	0.794658	0.78704
9	300	0.2	0.25	1.5	0.770437	0.782425	0.789707	0.792201	0.789707	0.782483	0.770699
9	300	0.2	0.25	2	0.755065	0.77063	0.780121	0.783244	0.780121	0.77063	0.755065
9	300	0.5	0.25	0.25	1	1	1	1	1	1	1
9	300	0.5	0.25	0.5	1	1	1	1	1	1	1
9	300	0.5	0.25	0.75	1	1	1	1	1	1	1
9	300	0.5	0.25	1	1	1	1	1	1	1	1
9	300	0.5	0.25	1.5	0.999999	1	1	1	1	1	0.999999
9	300	0.5	0.25	2	0.999998	0.999999	0.999999	1	0.999999	0.999999	0.999998
9	300	0.8	0.25	0.25	1	1	1	1	1	1	1
9	300	0.8	0.25	0.5	1	1	1	1	1	1	1
9	300	0.8	0.25	0.75	1	1	1	1	1	1	1
9	300	0.8	0.25	1	1	1	1	1	1	1	1
9	300	0.8	0.25	1.5	1	1	1	1	1	1	1
9	300	0.8	0.25	2	1	1	1	1	1	1	1
9	500	0.1	0.25	0.25	0.452046	0.453835	0.455187	0.455597	0.455181	0.453835	0.452093
9	500	0.1	0.25	0.5	0.44384	0.447385	0.449857	0.450775	0.449865	0.447385	0.44397
9	500	0.1	0.25	0.75	0.435988	0.441201	0.444713	0.445952	0.444804	0.441238	0.43606
9	500	0.1	0.25	1	0.428619	0.435434	0.43998	0.441643	0.439937	0.435434	0.428686
9	500	0.1	0.25	1.5	0.414397	0.424349	0.430879	0.4332	0.430879	0.424425	0.414583
9	500	0.1	0.25	2	0.401804	0.414544	0.422674	0.425389	0.422674	0.414544	0.401804
9	500	0.2	0.25	0.25	0.957057	0.957877	0.958414	0.958647	0.95841	0.957877	0.957083
9	500	0.2	0.25	0.5	0.953108	0.954765	0.955986	0.956466	0.956001	0.954765	0.953201
9	500	0.2	0.25	0.75	0.949108	0.95182	0.953519	0.95417	0.953565	0.951854	0.949143
9	500	0.2	0.25	1	0.945103	0.948796	0.951141	0.951957	0.951124	0.948796	0.945143
9	500	0.2	0.25	1.5	0.936539	0.942637	0.946346	0.947644	0.946346	0.942652	0.936654
9	500	0.2	0.25	2	0.928067	0.93661	0.941604	0.943236	0.941604	0.93661	0.928067
9	500	0.5	0.25	0.25	1	1	1	1	1	1	1
9	500	0.5	0.25	0.5	1	1	1	1	1	1	1
9	500	0.5	0.25	0.75	1	1	1	1	1	1	1
9	500	0.5	0.25	1	1	1	1	1	1	1	1
9	500	0.5	0.25	1.5	1	1	1	1	1	1	1
9	500	0.5	0.25	2	1	1	1	1	1	1	1
9	500	0.8	0.25	0.25	1	1	1	1	1	1	1
9	500	0.8	0.25	0.5	1	1	1	1	1	1	1
9	500	0.8	0.25	0.75	1	1	1	1	1	1	1
9	500	0.8	0.25	1	1	1	1	1	1	1	1
9	500	0.8	0.25	1.5	1	1	1	1	1	1	1
9	500	0.8	0.25	2	1	1	1	1	1	1	1

## Sheet: var0.25J15
Power estimated with the Raschpower procedure for different values of the sample size per group (Ng), the group effect (g), the variance of the item distribution (s²dj)and the gap between the means of the two normal distributions (a) when the variance of the latent variable s²θ=0.25 and the number of items J=15
J	Ng	g	s2q	s2dj	a=-3/4sdj	a=-1/2sdj	a=-1/4sdj	a=0	a=1/4sdj	a=1/2sdj	a=3/4sdj
15	50	0.1	0.25	0.25	0.0956487	0.0947082	0.0940641	0.0932392	0.0940588	0.0947134	0.0954198
15	50	0.1	0.25	0.5	0.0970957	0.0966495	0.0956323	0.0948792	0.0956323	0.0966495	0.0970855
15	50	0.1	0.25	0.75	0.0968031	0.0967516	0.0964899	0.0960515	0.0964885	0.0967537	0.0968106
15	50	0.1	0.25	1	0.0958569	0.0963108	0.0965462	0.0961605	0.0965531	0.0963305	0.0958647
15	50	0.1	0.25	1.5	0.0939754	0.0948592	0.09574	0.0959577	0.0957414	0.0948694	0.0939832
15	50	0.1	0.25	2	0.0921439	0.093504	0.0946596	0.0952083	0.0946675	0.0935126	0.0921533
15	50	0.2	0.25	0.25	0.241556	0.235758	0.223301	0.223887	0.223284	0.232159	0.24176
15	50	0.2	0.25	0.5	0.258786	0.25282	0.243897	0.234783	0.243897	0.25282	0.258709
15	50	0.2	0.25	0.75	0.260194	0.259182	0.253034	0.247706	0.252728	0.258835	0.260024
15	50	0.2	0.25	1	0.257458	0.258864	0.256208	0.254547	0.25592	0.258918	0.257552
15	50	0.2	0.25	1.5	0.250278	0.253675	0.255738	0.255145	0.255742	0.253681	0.250322
15	50	0.2	0.25	2	0.243221	0.248459	0.252115	0.25307	0.252145	0.248491	0.243232
15	50	0.5	0.25	0.25	0.771321	0.758896	0.756973	0.754667	0.75693	0.758913	0.773554
15	50	0.5	0.25	0.5	0.862104	0.829519	0.802123	0.799784	0.802123	0.829519	0.862028
15	50	0.5	0.25	0.75	0.8934	0.876774	0.848348	0.837036	0.848335	0.877432	0.893431
15	50	0.5	0.25	1	0.899901	0.891997	0.8752	0.855416	0.872969	0.892059	0.899636
15	50	0.5	0.25	1.5	0.893745	0.896501	0.888271	0.879892	0.888091	0.896554	0.893541
15	50	0.5	0.25	2	0.88432	0.890892	0.890386	0.887668	0.890435	0.890938	0.884375
15	50	0.8	0.25	0.25	0.989167	0.987459	0.987354	0.987833	0.987347	0.987462	0.989165
15	50	0.8	0.25	0.5	0.99494	0.993455	0.992438	0.992359	0.992438	0.993455	0.994864
15	50	0.8	0.25	0.75	0.997986	0.996104	0.995354	0.99522	0.995353	0.996103	0.997765
15	50	0.8	0.25	1	0.998842	0.997973	0.996889	0.9968	0.99689	0.997956	0.998808
15	50	0.8	0.25	1.5	0.999122	0.998953	0.99841	0.997974	0.998409	0.998946	0.999121
15	50	0.8	0.25	2	0.998927	0.999025	0.998694	0.998499	0.998696	0.999026	0.998928
15	100	0.1	0.25	0.25	0.150943	0.150513	0.149965	0.150048	0.15013	0.150637	0.151104
15	100	0.1	0.25	0.5	0.153438	0.152754	0.151925	0.151529	0.151993	0.152754	0.153398
15	100	0.1	0.25	0.75	0.152494	0.152805	0.152762	0.152409	0.152718	0.152805	0.152507
15	100	0.1	0.25	1	0.150781	0.151806	0.152332	0.152442	0.152345	0.151776	0.150834
15	100	0.1	0.25	1.5	0.147063	0.148992	0.15055	0.15117	0.150552	0.149011	0.147076
15	100	0.1	0.25	2	0.143465	0.146265	0.148489	0.149161	0.148504	0.146281	0.14344
15	100	0.2	0.25	0.25	0.436171	0.42929	0.42761	0.421968	0.42793	0.42932	0.436008
15	100	0.2	0.25	0.5	0.460324	0.453435	0.446317	0.437157	0.446317	0.454058	0.459869
15	100	0.2	0.25	0.75	0.461953	0.460826	0.455691	0.453954	0.456079	0.460898	0.461987
15	100	0.2	0.25	1	0.457319	0.459001	0.457722	0.456988	0.457763	0.459091	0.457366
15	100	0.2	0.25	1.5	0.444576	0.45127	0.455282	0.456152	0.455177	0.451182	0.444538
15	100	0.2	0.25	2	0.432285	0.441712	0.448578	0.450592	0.448632	0.441767	0.432349
15	100	0.5	0.25	0.25	0.982219	0.981527	0.978711	0.977517	0.979034	0.980668	0.981465
15	100	0.5	0.25	0.5	0.993361	0.990783	0.987406	0.985626	0.987406	0.990783	0.993297
15	100	0.5	0.25	0.75	0.995215	0.994149	0.992004	0.990304	0.992027	0.994149	0.995237
15	100	0.5	0.25	1	0.995525	0.995206	0.994165	0.992737	0.994128	0.995188	0.995577
15	100	0.5	0.25	1.5	0.995028	0.995318	0.995057	0.994602	0.995102	0.99533	0.995003
15	100	0.5	0.25	2	0.993905	0.994743	0.994891	0.994684	0.994897	0.994748	0.993914
15	100	0.8	0.25	0.25	0.999994	0.999993	0.999992	0.999992	0.999992	0.999993	0.999994
15	100	0.8	0.25	0.5	0.999999	0.999998	0.999997	0.999997	0.999997	0.999998	0.999999
15	100	0.8	0.25	0.75	1	0.999999	0.999999	0.999999	0.999999	0.999999	1
15	100	0.8	0.25	1	1	1	1	0.999999	1	1	1
15	100	0.8	0.25	1.5	1	1	1	1	1	1	1
15	100	0.8	0.25	2	1	1	1	1	1	1	1
15	200	0.1	0.25	0.25	0.262255	0.261886	0.260834	0.261137	0.26108	0.261989	0.26233
15	200	0.1	0.25	0.5	0.264073	0.263669	0.263654	0.263474	0.263638	0.263724	0.263956
15	200	0.1	0.25	0.75	0.261979	0.262943	0.263635	0.263919	0.263651	0.262895	0.261977
15	200	0.1	0.25	1	0.258664	0.260612	0.262256	0.262693	0.26228	0.26067	0.258699
15	200	0.1	0.25	1.5	0.25125	0.255337	0.258221	0.259438	0.25821	0.255372	0.251217
15	200	0.1	0.25	2	0.24431	0.249913	0.254012	0.255493	0.254044	0.24994	0.244357
15	200	0.2	0.25	0.25	0.73724	0.736254	0.730695	0.727571	0.730696	0.734638	0.737364
15	200	0.2	0.25	0.5	0.751247	0.749076	0.746075	0.743831	0.745977	0.748731	0.751343
15	200	0.2	0.25	0.75	0.751036	0.751329	0.750618	0.750581	0.750556	0.751319	0.751038
15	200	0.2	0.25	1	0.74549	0.749016	0.750722	0.751118	0.750896	0.748936	0.745536
15	200	0.2	0.25	1.5	0.731614	0.739438	0.744745	0.745806	0.744795	0.739478	0.731517
15	200	0.2	0.25	2	0.716646	0.72905	0.736651	0.739168	0.736715	0.729114	0.716723
15	200	0.5	0.25	0.25	0.99998	0.999972	0.999964	0.999959	0.999964	0.999972	0.99998
15	200	0.5	0.25	0.5	0.999995	0.999992	0.999988	0.999985	0.999988	0.999992	0.999995
15	200	0.5	0.25	0.75	0.999997	0.999996	0.999995	0.999993	0.999995	0.999996	0.999997
15	200	0.5	0.25	1	0.999997	0.999997	0.999996	0.999996	0.999996	0.999997	0.999997
15	200	0.5	0.25	1.5	0.999996	0.999996	0.999997	0.999996	0.999997	0.999996	0.999996
15	200	0.5	0.25	2	0.999993	0.999996	0.999996	0.999996	0.999996	0.999996	0.999993
15	200	0.8	0.25	0.25	1	1	1	1	1	1	1
15	200	0.8	0.25	0.5	1	1	1	1	1	1	1
15	200	0.8	0.25	0.75	1	1	1	1	1	1	1
15	200	0.8	0.25	1	1	1	1	1	1	1	1
15	200	0.8	0.25	1.5	1	1	1	1	1	1	1
15	200	0.8	0.25	2	1	1	1	1	1	1	1
15	300	0.1	0.25	0.25	0.370433	0.370038	0.369	0.368976	0.369028	0.369998	0.370613
15	300	0.1	0.25	0.5	0.371004	0.371126	0.371567	0.371829	0.371525	0.371126	0.371015
15	300	0.1	0.25	0.75	0.367099	0.36901	0.370526	0.371089	0.370609	0.368979	0.367199
15	300	0.1	0.25	1	0.362364	0.36564	0.36802	0.368882	0.368047	0.365698	0.36243
15	300	0.1	0.25	1.5	0.351904	0.357843	0.362103	0.363455	0.362156	0.357891	0.351875
15	300	0.1	0.25	2	0.341978	0.350422	0.35579	0.357743	0.355836	0.350485	0.342031
15	300	0.2	0.25	0.25	0.894641	0.893333	0.890842	0.88877	0.890404	0.89293	0.894751
15	300	0.2	0.25	0.5	0.900135	0.899411	0.898407	0.898196	0.898394	0.899411	0.899935
15	300	0.2	0.25	0.75	0.898422	0.899767	0.900085	0.90002	0.900166	0.899806	0.898309
15	300	0.2	0.25	1	0.894437	0.897136	0.899013	0.899516	0.899062	0.897146	0.894473
15	300	0.2	0.25	1.5	0.884496	0.89054	0.893966	0.895222	0.893952	0.890593	0.884502
15	300	0.2	0.25	2	0.87384	0.88285	0.888337	0.890331	0.888383	0.882892	0.873898
15	300	0.5	0.25	0.25	1	1	1	1	1	1	1
15	300	0.5	0.25	0.5	1	1	1	1	1	1	1
15	300	0.5	0.25	0.75	1	1	1	1	1	1	1
15	300	0.5	0.25	1	1	1	1	1	1	1	1
15	300	0.5	0.25	1.5	1	1	1	1	1	1	1
15	300	0.5	0.25	2	1	1	1	1	1	1	1
15	300	0.8	0.25	0.25	1	1	1	1	1	1	1
15	300	0.8	0.25	0.5	1	1	1	1	1	1	1
15	300	0.8	0.25	0.75	1	1	1	1	1	1	1
15	300	0.8	0.25	1	1	1	1	1	1	1	1
15	300	0.8	0.25	1.5	1	1	1	1	1	1	1
15	300	0.8	0.25	2	1	1	1	1	1	1	1
15	500	0.1	0.25	0.25	0.561723	0.560944	0.560397	0.560598	0.560273	0.561073	0.561792
15	500	0.1	0.25	0.5	0.559319	0.560334	0.561372	0.561811	0.561372	0.560347	0.559258
15	500	0.1	0.25	0.75	0.553335	0.556403	0.558827	0.559415	0.558827	0.556452	0.553388
15	500	0.1	0.25	1	0.546386	0.551457	0.55483	0.555872	0.554829	0.551566	0.546445
15	500	0.1	0.25	1.5	0.532169	0.540637	0.546133	0.547859	0.546203	0.540671	0.532162
15	500	0.1	0.25	2	0.518319	0.530195	0.537575	0.540035	0.537636	0.530253	0.518384
15	500	0.2	0.25	0.25	0.987207	0.986868	0.986419	0.986287	0.98651	0.98688	0.987188
15	500	0.2	0.25	0.5	0.987443	0.987521	0.987596	0.987634	0.987613	0.987511	0.987468
15	500	0.2	0.25	0.75	0.986724	0.987221	0.987448	0.987574	0.987456	0.987199	0.986731
15	500	0.2	0.25	1	0.98563	0.986466	0.987023	0.98719	0.98703	0.986483	0.985639
15	500	0.2	0.25	1.5	0.982945	0.984594	0.985616	0.985935	0.985623	0.984604	0.982935
15	500	0.2	0.25	2	0.979839	0.982554	0.984055	0.984514	0.984067	0.982566	0.979847
15	500	0.5	0.25	0.25	1	1	1	1	1	1	1
15	500	0.5	0.25	0.5	1	1	1	1	1	1	1
15	500	0.5	0.25	0.75	1	1	1	1	1	1	1
15	500	0.5	0.25	1	1	1	1	1	1	1	1
15	500	0.5	0.25	1.5	1	1	1	1	1	1	1
15	500	0.5	0.25	2	1	1	1	1	1	1	1
15	500	0.8	0.25	0.25	1	1	1	1	1	1	1
15	500	0.8	0.25	0.5	1	1	1	1	1	1	1
15	500	0.8	0.25	0.75	1	1	1	1	1	1	1
15	500	0.8	0.25	1	1	1	1	1	1	1	1
15	500	0.8	0.25	1.5	1	1	1	1	1	1	1
15	500	0.8	0.25	2	1	1	1	1	1	1	1

## Sheet: var0.50J3
Power estimated with the Raschpower procedure for different values of the sample size per group (Ng), the group effect (g), the variance of the item distribution (s²dj)and the gap between the means of the two normal distributions (a) when the variance of the latent variable s²θ=0.5 and the number of items J=3
J	Ng	g	s2q	s2dj	a=-3/4sdj	a=-1/2sdj	a=-1/4sdj	a=0	a=1/4sdj	a=1/2sdj	a=3/4sdj
3	50	0.1	0.5	0.25	0.0539176	0.0540446	0.0540945	0.0540974	0.0540945	0.0540446	0.0539106
3	50	0.1	0.5	0.5	0.05363	0.0538859	0.0539824	0.0540189	0.0539824	0.0538859	0.05363
3	50	0.1	0.5	0.75	0.0533278	0.0537125	0.053874	0.0539205	0.0538671	0.0537125	0.0533278
3	50	0.1	0.5	1	0.0530593	0.0535519	0.0537646	0.0538139	0.0537646	0.0535519	0.0530593
3	50	0.1	0.5	1.5	0.0525005	0.053233	0.0535597	0.0536412	0.0535501	0.053233	0.0525148
3	50	0.1	0.5	2	0.0519943	0.052903	0.0533382	0.053448	0.0533382	0.0529174	0.0519943
3	50	0.1	0.5	2.5	0.0514552	0.0526024	0.0531125	0.053256	0.0531297	0.0526024	0.0514552
3	50	0.1	0.5	3	0.0509614	0.052306	0.0529288	0.0530953	0.0529288	0.052306	0.0509735
3	50	0.1	0.5	3.5	0.0505007	0.0520085	0.0527087	0.0529028	0.0527087	0.0520085	0.0505007
3	50	0.1	0.5	4	0.0500148	0.0517062	0.0525114	0.0527243	0.0525114	0.0517062	0.0500148
3	50	0.2	0.5	0.25	0.104472	0.104913	0.105082	0.105112	0.105082	0.104913	0.104525
3	50	0.2	0.5	0.5	0.103536	0.104334	0.104766	0.104775	0.104766	0.104334	0.103536
3	50	0.2	0.5	0.75	0.10261	0.103736	0.104303	0.104421	0.10437	0.103736	0.10261
3	50	0.2	0.5	1	0.101675	0.103273	0.103974	0.104109	0.103974	0.103273	0.101675
3	50	0.2	0.5	1.5	0.0998267	0.102165	0.103309	0.103644	0.103278	0.102165	0.0998753
3	50	0.2	0.5	2	0.0981579	0.101157	0.102637	0.103006	0.102637	0.101204	0.0981579
3	50	0.2	0.5	2.5	0.0964676	0.100228	0.101873	0.102374	0.101931	0.100228	0.0964636
3	50	0.2	0.5	3	0.0948657	0.0992352	0.101254	0.10178	0.101254	0.0992352	0.0948842
3	50	0.2	0.5	3.5	0.0933376	0.0982743	0.100584	0.101085	0.100584	0.0982743	0.0933376
3	50	0.2	0.5	4	0.0918287	0.0972895	0.0999238	0.100503	0.0999238	0.0972895	0.0918287
3	50	0.5	0.5	0.25	0.418038	0.419607	0.420583	0.421659	0.420583	0.419607	0.417912
3	50	0.5	0.5	0.5	0.412219	0.417664	0.418606	0.420499	0.418606	0.417664	0.412219
3	50	0.5	0.5	0.75	0.407331	0.414648	0.417187	0.417964	0.417065	0.414648	0.407331
3	50	0.5	0.5	1	0.402605	0.411454	0.415736	0.416928	0.415736	0.411454	0.402605
3	50	0.5	0.5	1.5	0.392893	0.406194	0.411686	0.413173	0.411203	0.406194	0.393157
3	50	0.5	0.5	2	0.384393	0.400915	0.407142	0.409189	0.407142	0.400473	0.384393
3	50	0.5	0.5	2.5	0.375551	0.394904	0.403692	0.4058	0.404	0.394904	0.375529
3	50	0.5	0.5	3	0.366383	0.389919	0.400253	0.404087	0.400253	0.389919	0.36642
3	50	0.5	0.5	3.5	0.358158	0.384597	0.396827	0.40001	0.396827	0.384597	0.358158
3	50	0.5	0.5	4	0.349682	0.379626	0.393411	0.396853	0.393411	0.379626	0.349682
3	50	0.8	0.5	0.25	0.794979	0.798129	0.797606	0.799502	0.797606	0.798129	0.794838
3	50	0.8	0.5	0.5	0.789595	0.793478	0.796349	0.797463	0.796349	0.793478	0.789595
3	50	0.8	0.5	0.75	0.784932	0.791067	0.793428	0.795311	0.793291	0.791067	0.784932
3	50	0.8	0.5	1	0.778416	0.789094	0.791196	0.793396	0.791196	0.789094	0.778416
3	50	0.8	0.5	1.5	0.766866	0.781862	0.788136	0.789634	0.78794	0.781862	0.766528
3	50	0.8	0.5	2	0.756181	0.773653	0.784509	0.787208	0.784509	0.773965	0.756181
3	50	0.8	0.5	2.5	0.744034	0.769069	0.780354	0.782243	0.780719	0.769069	0.744008
3	50	0.8	0.5	3	0.732063	0.763299	0.776871	0.778357	0.776871	0.763299	0.73235
3	50	0.8	0.5	3.5	0.721049	0.756605	0.771693	0.774142	0.771693	0.756605	0.721049
3	50	0.8	0.5	4	0.709185	0.749501	0.767452	0.772906	0.767452	0.749501	0.709185
3	100	0.1	0.5	0.25	0.0718547	0.0720589	0.0721614	0.0721984	0.0721614	0.0720589	0.0718383
3	100	0.1	0.5	0.5	0.0713285	0.0717803	0.0719657	0.0720176	0.0719657	0.0717803	0.0713285
3	100	0.1	0.5	0.75	0.0708016	0.0714834	0.0717827	0.0718283	0.0717704	0.0714834	0.0708016
3	100	0.1	0.5	1	0.0703223	0.0711941	0.071587	0.0716799	0.071587	0.0711941	0.0703223
3	100	0.1	0.5	1.5	0.0693382	0.0706284	0.0712045	0.0713549	0.0711875	0.0706284	0.0693643
3	100	0.1	0.5	2	0.0684401	0.0700533	0.0708217	0.0710138	0.0708217	0.0700785	0.0684401
3	100	0.1	0.5	2.5	0.0675145	0.0695297	0.070432	0.070699	0.070476	0.0695297	0.06751
3	100	0.1	0.5	3	0.0666464	0.0690033	0.0701065	0.070376	0.0701065	0.0690033	0.0666672
3	100	0.1	0.5	3.5	0.0658079	0.0684824	0.0697344	0.07003	0.0697344	0.0684824	0.0658079
3	100	0.1	0.5	4	0.0649959	0.0679622	0.0693964	0.0697385	0.0693964	0.0679622	0.0649959
3	100	0.2	0.5	0.25	0.167347	0.16808	0.168471	0.168567	0.168471	0.16808	0.167301
3	100	0.2	0.5	0.5	0.16544	0.167031	0.167717	0.167906	0.167717	0.167031	0.16544
3	100	0.2	0.5	0.75	0.163508	0.166001	0.167055	0.167215	0.166989	0.166001	0.163508
3	100	0.2	0.5	1	0.161825	0.164934	0.166342	0.166704	0.166342	0.164934	0.161825
3	100	0.2	0.5	1.5	0.158262	0.162897	0.16497	0.165514	0.164909	0.162897	0.158351
3	100	0.2	0.5	2	0.154999	0.16079	0.163594	0.164271	0.163594	0.160881	0.154999
3	100	0.2	0.5	2.5	0.151694	0.15887	0.162143	0.163129	0.162318	0.15887	0.151686
3	100	0.2	0.5	3	0.148495	0.157002	0.160977	0.161955	0.160977	0.157002	0.14857
3	100	0.2	0.5	3.5	0.145599	0.155133	0.159632	0.160781	0.159632	0.155133	0.145599
3	100	0.2	0.5	4	0.142635	0.153281	0.158449	0.159642	0.158449	0.153281	0.142635
3	100	0.5	0.5	0.25	0.698437	0.700982	0.701695	0.702123	0.701695	0.700982	0.69828
3	100	0.5	0.5	0.5	0.691587	0.696564	0.699448	0.700311	0.699448	0.696564	0.691587
3	100	0.5	0.5	0.75	0.685162	0.69325	0.697528	0.698109	0.697374	0.69325	0.685162
3	100	0.5	0.5	1	0.679045	0.689705	0.694733	0.696409	0.694733	0.689705	0.679045
3	100	0.5	0.5	1.5	0.665559	0.682687	0.689995	0.691582	0.690008	0.682687	0.666148
3	100	0.5	0.5	2	0.654038	0.674757	0.685121	0.688222	0.685121	0.675815	0.654038
3	100	0.5	0.5	2.5	0.641505	0.668789	0.68075	0.683823	0.680856	0.668789	0.641182
3	100	0.5	0.5	3	0.629091	0.661532	0.675921	0.678924	0.675921	0.661532	0.62932
3	100	0.5	0.5	3.5	0.616784	0.654461	0.670844	0.675343	0.670844	0.654461	0.616784
3	100	0.5	0.5	4	0.604808	0.647177	0.666692	0.67077	0.666692	0.647177	0.604808
3	100	0.8	0.5	0.25	0.976317	0.976716	0.97704	0.977227	0.97704	0.976716	0.976278
3	100	0.8	0.5	0.5	0.974452	0.975871	0.976502	0.976667	0.976502	0.975871	0.974452
3	100	0.8	0.5	0.75	0.972789	0.974918	0.976001	0.976068	0.975962	0.974918	0.972789
3	100	0.8	0.5	1	0.970926	0.974055	0.975288	0.975527	0.975288	0.974055	0.970926
3	100	0.8	0.5	1.5	0.967253	0.972127	0.974288	0.974537	0.973966	0.972127	0.967364
3	100	0.8	0.5	2	0.963442	0.970156	0.972938	0.973357	0.972938	0.970126	0.963442
3	100	0.8	0.5	2.5	0.958994	0.967991	0.971505	0.972379	0.971464	0.967991	0.958984
3	100	0.8	0.5	3	0.954576	0.965985	0.970122	0.971177	0.970122	0.965985	0.954536
3	100	0.8	0.5	3.5	0.949706	0.963739	0.968878	0.969932	0.968878	0.963739	0.949706
3	100	0.8	0.5	4	0.944256	0.961188	0.96748	0.968868	0.96748	0.961188	0.944256
3	200	0.1	0.5	0.25	0.104565	0.104971	0.105154	0.105209	0.105154	0.104971	0.104541
3	200	0.1	0.5	0.5	0.103591	0.104416	0.104793	0.104877	0.104793	0.104416	0.103591
3	200	0.1	0.5	0.75	0.102625	0.103863	0.104439	0.104542	0.104405	0.103863	0.102625
3	200	0.1	0.5	1	0.101725	0.103345	0.104076	0.104228	0.104076	0.103345	0.101725
3	200	0.1	0.5	1.5	0.0998942	0.102287	0.103364	0.103645	0.103333	0.102287	0.0999431
3	200	0.1	0.5	2	0.0982198	0.101215	0.10265	0.103031	0.10265	0.101262	0.0982198
3	200	0.1	0.5	2.5	0.096507	0.100228	0.10193	0.102403	0.101987	0.100228	0.0965029
3	200	0.1	0.5	3	0.0948869	0.099277	0.101302	0.101818	0.101302	0.099277	0.0949311
3	200	0.1	0.5	3.5	0.0933497	0.0983007	0.100621	0.101198	0.100621	0.0983007	0.0933497
3	200	0.1	0.5	4	0.0918404	0.0973259	0.0999926	0.100609	0.0999926	0.0973259	0.0918404
3	200	0.2	0.5	0.25	0.290239	0.291793	0.292424	0.292682	0.292424	0.291793	0.290151
3	200	0.2	0.5	0.5	0.286529	0.289691	0.291087	0.291352	0.291087	0.289691	0.286529
3	200	0.2	0.5	0.75	0.283001	0.287616	0.289791	0.290169	0.28969	0.287616	0.283001
3	200	0.2	0.5	1	0.279573	0.285642	0.288362	0.288986	0.288362	0.285642	0.279573
3	200	0.2	0.5	1.5	0.272568	0.281635	0.285715	0.286781	0.285623	0.281635	0.272753
3	200	0.2	0.5	2	0.266326	0.277652	0.283086	0.284465	0.283086	0.27783	0.266326
3	200	0.2	0.5	2.5	0.259823	0.273891	0.280337	0.282158	0.280536	0.273891	0.259818
3	200	0.2	0.5	3	0.25367	0.270317	0.277968	0.279878	0.277968	0.270317	0.253829
3	200	0.2	0.5	3.5	0.247934	0.266613	0.275396	0.277522	0.275396	0.266613	0.247934
3	200	0.2	0.5	4	0.242186	0.262917	0.272985	0.275387	0.272985	0.262917	0.242186
3	200	0.5	0.5	0.25	0.938951	0.940177	0.940729	0.94098	0.940729	0.940177	0.938874
3	200	0.5	0.5	0.5	0.935736	0.938527	0.939672	0.940039	0.939672	0.938527	0.935736
3	200	0.5	0.5	0.75	0.932368	0.936597	0.938441	0.938816	0.938365	0.936597	0.932368
3	200	0.5	0.5	1	0.929084	0.934787	0.937348	0.937773	0.937348	0.934787	0.929084
3	200	0.5	0.5	1.5	0.92208	0.931142	0.934941	0.935788	0.934782	0.931142	0.922176
3	200	0.5	0.5	2	0.914862	0.927082	0.932475	0.93371	0.932475	0.927349	0.914862
3	200	0.5	0.5	2.5	0.907211	0.923327	0.929901	0.931578	0.929997	0.923327	0.907096
3	200	0.5	0.5	3	0.899147	0.919455	0.927373	0.929534	0.927373	0.919455	0.899309
3	200	0.5	0.5	3.5	0.891188	0.915269	0.924927	0.927048	0.924927	0.915269	0.891188
3	200	0.5	0.5	4	0.882567	0.910802	0.922297	0.924752	0.922297	0.910802	0.882567
3	200	0.8	0.5	0.25	0.999846	0.999858	0.999861	0.999861	0.999861	0.999858	0.999847
3	200	0.8	0.5	0.5	0.999821	0.999844	0.999852	0.999856	0.999852	0.999844	0.999821
3	200	0.8	0.5	0.75	0.999793	0.999829	0.999843	0.999846	0.999843	0.999829	0.999793
3	200	0.8	0.5	1	0.999764	0.999815	0.999836	0.999839	0.999836	0.999815	0.999764
3	200	0.8	0.5	1.5	0.999683	0.99978	0.999816	0.999826	0.999813	0.99978	0.999685
3	200	0.8	0.5	2	0.99959	0.999743	0.999794	0.999806	0.999794	0.999745	0.99959
3	200	0.8	0.5	2.5	0.999467	0.9997	0.999768	0.999787	0.999773	0.9997	0.999468
3	200	0.8	0.5	3	0.999318	0.999649	0.999747	0.999765	0.999747	0.999649	0.999322
3	200	0.8	0.5	3.5	0.999134	0.999597	0.999716	0.999744	0.999716	0.999597	0.999134
3	200	0.8	0.5	4	0.998911	0.99953	0.99969	0.99972	0.99969	0.99953	0.998911
3	300	0.1	0.5	0.25	0.136166	0.136749	0.137028	0.137111	0.137028	0.136749	0.136131
3	300	0.1	0.5	0.5	0.134721	0.135951	0.136488	0.136618	0.136488	0.135951	0.134721
3	300	0.1	0.5	0.75	0.133304	0.135134	0.135967	0.136121	0.135933	0.135134	0.133304
3	300	0.1	0.5	1	0.131969	0.134362	0.13544	0.135684	0.13544	0.134362	0.131969
3	300	0.1	0.5	1.5	0.129273	0.132801	0.134389	0.134804	0.134337	0.132801	0.12934
3	300	0.1	0.5	2	0.126811	0.131212	0.133348	0.133893	0.133348	0.131281	0.126811
3	300	0.1	0.5	2.5	0.124279	0.129775	0.132269	0.132976	0.132361	0.129775	0.124292
3	300	0.1	0.5	3	0.121912	0.128363	0.131353	0.13211	0.131353	0.128363	0.121976
3	300	0.1	0.5	3.5	0.119679	0.126934	0.130334	0.13118	0.130334	0.126934	0.119679
3	300	0.1	0.5	4	0.11747	0.125506	0.129422	0.130345	0.129422	0.125506	0.11747
3	300	0.2	0.5	0.25	0.406598	0.408619	0.409675	0.409949	0.409675	0.408619	0.406431
3	300	0.2	0.5	0.5	0.401453	0.405866	0.40774	0.408314	0.40774	0.405866	0.401453
3	300	0.2	0.5	0.75	0.396456	0.402959	0.405905	0.406418	0.405788	0.402959	0.396456
3	300	0.2	0.5	1	0.3917	0.400177	0.404031	0.404867	0.404031	0.400177	0.3917
3	300	0.2	0.5	1.5	0.381954	0.39462	0.400241	0.401757	0.400057	0.39462	0.382256
3	300	0.2	0.5	2	0.373021	0.388943	0.39657	0.39849	0.39657	0.389193	0.373021
3	300	0.2	0.5	2.5	0.363865	0.383773	0.39274	0.395191	0.393117	0.383773	0.363882
3	300	0.2	0.5	3	0.355185	0.37865	0.389422	0.39213	0.389422	0.37865	0.355393
3	300	0.2	0.5	3.5	0.346917	0.373552	0.385832	0.388792	0.385832	0.373552	0.346917
3	300	0.2	0.5	4	0.338735	0.368298	0.382499	0.385838	0.382499	0.368298	0.338735
3	300	0.5	0.5	0.25	0.990198	0.990538	0.990674	0.990725	0.990674	0.990538	0.990155
3	300	0.5	0.5	0.5	0.989314	0.990072	0.990365	0.990467	0.990365	0.990072	0.989314
3	300	0.5	0.5	0.75	0.988393	0.989566	0.990093	0.990148	0.990059	0.989566	0.988393
3	300	0.5	0.5	1	0.987443	0.98907	0.989758	0.989901	0.989758	0.98907	0.987443
3	300	0.5	0.5	1.5	0.985293	0.988045	0.989095	0.98935	0.989076	0.988045	0.98536
3	300	0.5	0.5	2	0.983022	0.986843	0.988411	0.988795	0.988411	0.986907	0.983022
3	300	0.5	0.5	2.5	0.980341	0.985722	0.987628	0.988164	0.98771	0.985722	0.980353
3	300	0.5	0.5	3	0.977506	0.984474	0.98697	0.987533	0.98697	0.984474	0.977571
3	300	0.5	0.5	3.5	0.974422	0.983146	0.986197	0.986813	0.986197	0.983146	0.974422
3	300	0.5	0.5	4	0.970976	0.981654	0.985401	0.986188	0.985401	0.981654	0.970976
3	300	0.8	0.5	0.25	0.999999	1	1	1	1	1	0.999999
3	300	0.8	0.5	0.5	0.999999	0.999999	1	1	1	0.999999	0.999999
3	300	0.8	0.5	0.75	0.999999	0.999999	0.999999	0.999999	0.999999	0.999999	0.999999
3	300	0.8	0.5	1	0.999999	0.999999	0.999999	0.999999	0.999999	0.999999	0.999999
3	300	0.8	0.5	1.5	0.999998	0.999999	0.999999	0.999999	0.999999	0.999999	0.999998
3	300	0.8	0.5	2	0.999997	0.999999	0.999999	0.999999	0.999999	0.999999	0.999997
3	300	0.8	0.5	2.5	0.999996	0.999998	0.999999	0.999999	0.999999	0.999998	0.999996
3	300	0.8	0.5	3	0.999993	0.999998	0.999999	0.999999	0.999999	0.999998	0.999994
3	300	0.8	0.5	3.5	0.999991	0.999997	0.999999	0.999999	0.999999	0.999997	0.999991
3	300	0.8	0.5	4	0.999986	0.999996	0.999998	0.999999	0.999998	0.999996	0.999986
3	500	0.1	0.5	0.25	0.198549	0.199527	0.199975	0.200121	0.199975	0.199527	0.198492
3	500	0.1	0.5	0.5	0.196176	0.198202	0.199079	0.19933	0.199079	0.198202	0.196176
3	500	0.1	0.5	0.75	0.193839	0.196857	0.19823	0.198488	0.198175	0.196857	0.193839
3	500	0.1	0.5	1	0.191653	0.195577	0.197364	0.197751	0.197364	0.195577	0.191653
3	500	0.1	0.5	1.5	0.187198	0.193012	0.195621	0.196318	0.195558	0.193012	0.187317
3	500	0.1	0.5	2	0.183142	0.190407	0.193915	0.194816	0.193915	0.190516	0.183142
3	500	0.1	0.5	2.5	0.178985	0.188024	0.192149	0.193299	0.192291	0.188024	0.178987
3	500	0.1	0.5	3	0.175089	0.185691	0.190619	0.191879	0.190619	0.185691	0.175184
3	500	0.1	0.5	3.5	0.171408	0.183348	0.188962	0.190355	0.188962	0.183348	0.171408
3	500	0.1	0.5	4	0.167753	0.180981	0.187455	0.188956	0.187455	0.180981	0.167753
3	500	0.2	0.5	0.25	0.604545	0.607243	0.608461	0.608851	0.608461	0.607243	0.604431
3	500	0.2	0.5	0.5	0.598028	0.603615	0.606087	0.606665	0.606087	0.603615	0.598028
3	500	0.2	0.5	0.75	0.591437	0.599889	0.603684	0.604396	0.603516	0.599889	0.591437
3	500	0.2	0.5	1	0.585287	0.596363	0.601271	0.602324	0.601271	0.596363	0.585287
3	500	0.2	0.5	1.5	0.57246	0.58912	0.596455	0.598377	0.596263	0.58912	0.572804
3	500	0.2	0.5	2	0.560555	0.58168	0.591696	0.594171	0.591696	0.582037	0.560555
3	500	0.2	0.5	2.5	0.548088	0.574865	0.586674	0.589989	0.587057	0.574865	0.548146
3	500	0.2	0.5	3	0.536229	0.568083	0.582317	0.585953	0.582317	0.568083	0.536516
3	500	0.2	0.5	3.5	0.524817	0.561187	0.577564	0.581501	0.577564	0.561187	0.524817
3	500	0.2	0.5	4	0.513354	0.554124	0.573171	0.577498	0.573171	0.554124	0.513354
3	500	0.5	0.5	0.25	0.99983	0.999841	0.999845	0.999847	0.999845	0.999841	0.99983
3	500	0.5	0.5	0.5	0.999801	0.999826	0.999836	0.999838	0.999836	0.999826	0.999801
3	500	0.5	0.5	0.75	0.999768	0.99981	0.999826	0.999829	0.999826	0.99981	0.999768
3	500	0.5	0.5	1	0.999732	0.999793	0.999816	0.999821	0.999816	0.999793	0.999732
3	500	0.5	0.5	1.5	0.99964	0.999755	0.999794	0.999802	0.999793	0.999755	0.999643
3	500	0.5	0.5	2	0.999531	0.999708	0.999769	0.999782	0.999769	0.999711	0.999531
3	500	0.5	0.5	2.5	0.999384	0.999659	0.99974	0.999759	0.999742	0.999659	0.999384
3	500	0.5	0.5	3	0.999206	0.999602	0.999712	0.999736	0.999712	0.999602	0.999211
3	500	0.5	0.5	3.5	0.998992	0.999537	0.99968	0.999707	0.99968	0.999537	0.998992
3	500	0.5	0.5	4	0.998725	0.999459	0.999645	0.999679	0.999645	0.999459	0.998725
3	500	0.8	0.5	0.25	1	1	1	1	1	1	1
3	500	0.8	0.5	0.5	1	1	1	1	1	1	1
3	500	0.8	0.5	0.75	1	1	1	1	1	1	1
3	500	0.8	0.5	1	1	1	1	1	1	1	1
3	500	0.8	0.5	1.5	1	1	1	1	1	1	1
3	500	0.8	0.5	2	1	1	1	1	1	1	1
3	500	0.8	0.5	2.5	1	1	1	1	1	1	1
3	500	0.8	0.5	3	1	1	1	1	1	1	1
3	500	0.8	0.5	3.5	1	1	1	1	1	1	1
3	500	0.8	0.5	4	1	1	1	1	1	1	1

## Sheet: var0.50J9
Power estimated with the Raschpower procedure for different values of the sample size per group (Ng), the group effect (g), the variance of the item distribution (s²dj)and the gap between the means of the two normal distributions (a) when the variance of the latent variable s²θ=0.5 and the number of items J=9
J	Ng	g	s2q	s2dj	a=-3/4sdj	a=-1/2sdj	a=-1/4sdj	a=0	a=1/4sdj	a=1/2sdj	a=3/4sdj
9	50	0.1	0.5	0.25	0.0710324	0.0710109	0.0710644	0.071085	0.0710481	0.0710109	0.0710492
9	50	0.1	0.5	0.5	0.0708761	0.0709904	0.0710039	0.0710449	0.0710054	0.0709904	0.0708785
9	50	0.1	0.5	0.75	0.070474	0.0707247	0.0708872	0.0709446	0.0708927	0.0707387	0.0704625
9	50	0.1	0.5	1	0.0700428	0.0704356	0.070652	0.0707952	0.0706468	0.0704356	0.0700466
9	50	0.1	0.5	1.5	0.0691811	0.0698261	0.0702057	0.0703599	0.0702057	0.0698297	0.069192
9	50	0.1	0.5	2	0.0684208	0.0691807	0.0696981	0.0698375	0.0696981	0.0691807	0.0684208
9	50	0.1	0.5	2.5	0.0676152	0.0686085	0.0691923	0.069406	0.0691938	0.0685968	0.0676152
9	50	0.1	0.5	3	0.0667959	0.0680328	0.0687352	0.0690055	0.068741	0.0680371	0.0668013
9	50	0.1	0.5	3.5	0.0660731	0.0675007	0.0683424	0.0686443	0.0683467	0.0675055	0.0660731
9	50	0.1	0.5	4	0.0653492	0.0670009	0.0679786	0.0683387	0.0679733	0.0670372	0.0653492
9	50	0.2	0.5	0.25	0.163825	0.163847	0.163998	0.163845	0.163999	0.163847	0.163835
9	50	0.2	0.5	0.5	0.163645	0.163889	0.164117	0.164404	0.164122	0.163889	0.163673
9	50	0.2	0.5	0.75	0.162187	0.163064	0.163564	0.163855	0.163583	0.163073	0.162204
9	50	0.2	0.5	1	0.16078	0.162036	0.163072	0.16303	0.163027	0.162036	0.160794
9	50	0.2	0.5	1.5	0.157541	0.159827	0.161256	0.161706	0.161256	0.15984	0.157579
9	50	0.2	0.5	2	0.154663	0.157574	0.159458	0.160045	0.159458	0.157574	0.154663
9	50	0.2	0.5	2.5	0.151949	0.155411	0.157676	0.158582	0.15768	0.15533	0.151949
9	50	0.2	0.5	3	0.149189	0.153238	0.156054	0.157022	0.156075	0.153222	0.149208
9	50	0.2	0.5	3.5	0.146526	0.151617	0.154406	0.155651	0.154421	0.151594	0.146526
9	50	0.2	0.5	4	0.143956	0.149865	0.153205	0.154074	0.153186	0.149823	0.143956
9	50	0.5	0.5	0.25	0.677218	0.673772	0.671446	0.67329	0.673268	0.673772	0.676951
9	50	0.5	0.5	0.5	0.680981	0.678814	0.679112	0.678997	0.679131	0.678814	0.6807
9	50	0.5	0.5	0.75	0.679482	0.679941	0.68159	0.682653	0.681662	0.679975	0.679032
9	50	0.5	0.5	1	0.672954	0.676746	0.680095	0.683244	0.679728	0.676746	0.673008
9	50	0.5	0.5	1.5	0.662621	0.669781	0.674766	0.678348	0.674766	0.669997	0.662767
9	50	0.5	0.5	2	0.651471	0.662703	0.669652	0.672606	0.669652	0.662703	0.651471
9	50	0.5	0.5	2.5	0.639996	0.654877	0.663689	0.668154	0.663708	0.654713	0.639996
9	50	0.5	0.5	3	0.630668	0.647474	0.658101	0.661832	0.658179	0.647411	0.630741
9	50	0.5	0.5	3.5	0.621103	0.639969	0.65234	0.65665	0.652398	0.639872	0.621103
9	50	0.5	0.5	4	0.610863	0.633052	0.64654	0.650797	0.646469	0.632883	0.610863
9	50	0.8	0.5	0.25	0.966457	0.965179	0.964057	0.962781	0.963844	0.965179	0.966469
9	50	0.8	0.5	0.5	0.967551	0.967871	0.967269	0.966741	0.967683	0.967871	0.967585
9	50	0.8	0.5	0.75	0.968769	0.967613	0.969109	0.969821	0.969131	0.968041	0.968789
9	50	0.8	0.5	1	0.967742	0.968811	0.969153	0.968963	0.969134	0.968811	0.967951
9	50	0.8	0.5	1.5	0.965959	0.968072	0.968954	0.970153	0.968954	0.968087	0.966005
9	50	0.8	0.5	2	0.962522	0.965821	0.96831	0.968954	0.96831	0.965821	0.962522
9	50	0.8	0.5	2.5	0.958582	0.963704	0.966527	0.967583	0.966534	0.963766	0.958582
9	50	0.8	0.5	3	0.954861	0.960402	0.964779	0.965906	0.964805	0.960382	0.954889
9	50	0.8	0.5	3.5	0.951232	0.958034	0.962599	0.964565	0.962619	0.957994	0.951232
9	50	0.8	0.5	4	0.946934	0.955255	0.960609	0.962541	0.960585	0.955187	0.946934
9	100	0.1	0.5	0.25	0.10369	0.103837	0.103889	0.103881	0.103879	0.103837	0.103704
9	100	0.1	0.5	0.5	0.102983	0.103299	0.103528	0.103689	0.103537	0.103299	0.103007
9	100	0.1	0.5	0.75	0.102229	0.102773	0.103095	0.103197	0.103105	0.102778	0.102238
9	100	0.1	0.5	1	0.101406	0.102166	0.102636	0.102721	0.102624	0.102166	0.101413
9	100	0.1	0.5	1.5	0.0997438	0.100896	0.101644	0.101806	0.101644	0.100913	0.0997636
9	100	0.1	0.5	2	0.0981684	0.0996412	0.100666	0.100954	0.100666	0.0996412	0.0981684
9	100	0.1	0.5	2.5	0.0966375	0.0985496	0.0997387	0.100119	0.0997319	0.0985278	0.0966375
9	100	0.1	0.5	3	0.095204	0.0974896	0.0988635	0.0992698	0.0988741	0.0974806	0.0952133
9	100	0.1	0.5	3.5	0.0939008	0.0964777	0.0980747	0.0985245	0.0980729	0.0964657	0.0939008
9	100	0.1	0.5	4	0.0925958	0.0955357	0.0972495	0.0978186	0.0972398	0.0955073	0.0925958
9	100	0.2	0.5	0.25	0.287048	0.287425	0.287571	0.287571	0.287562	0.287425	0.287068
9	100	0.2	0.5	0.5	0.28431	0.28552	0.286308	0.286791	0.286318	0.28552	0.284336
9	100	0.2	0.5	0.75	0.28147	0.283373	0.284481	0.285103	0.284522	0.28339	0.281504
9	100	0.2	0.5	1	0.278213	0.281211	0.282816	0.283423	0.282779	0.281211	0.278241
9	100	0.2	0.5	1.5	0.272072	0.276334	0.279424	0.280072	0.279424	0.276386	0.272147
9	100	0.2	0.5	2	0.266172	0.27196	0.275652	0.276794	0.275652	0.27196	0.266172
9	100	0.2	0.5	2.5	0.260526	0.267544	0.272207	0.273628	0.272217	0.267531	0.260526
9	100	0.2	0.5	3	0.254999	0.263426	0.268765	0.270477	0.268805	0.263444	0.255051
9	100	0.2	0.5	3.5	0.249967	0.259962	0.265614	0.267645	0.265643	0.259917	0.249967
9	100	0.2	0.5	4	0.245132	0.256287	0.262958	0.264755	0.262813	0.256249	0.245132
9	100	0.5	0.5	0.25	0.935296	0.935384	0.934948	0.934701	0.934886	0.935384	0.935261
9	100	0.5	0.5	0.5	0.933451	0.934207	0.934585	0.935021	0.934594	0.934207	0.933518
9	100	0.5	0.5	0.75	0.930815	0.93249	0.933645	0.934634	0.933761	0.932507	0.930849
9	100	0.5	0.5	1	0.927849	0.930126	0.932121	0.932676	0.932098	0.930126	0.927878
9	100	0.5	0.5	1.5	0.921556	0.925758	0.928536	0.929825	0.928536	0.925784	0.921639
9	100	0.5	0.5	2	0.915083	0.921334	0.925094	0.926067	0.925094	0.921334	0.915083
9	100	0.5	0.5	2.5	0.908427	0.916622	0.921258	0.922877	0.921484	0.916526	0.908427
9	100	0.5	0.5	3	0.901226	0.912003	0.91789	0.9198	0.917935	0.911963	0.901274
9	100	0.5	0.5	3.5	0.893711	0.90708	0.914481	0.916903	0.914473	0.90702	0.893711
9	100	0.5	0.5	4	0.886458	0.902561	0.910954	0.913375	0.91091	0.902639	0.886458
9	100	0.8	0.5	0.25	0.999803	0.99979	0.999789	0.999785	0.999782	0.99979	0.999801
9	100	0.8	0.5	0.5	0.999796	0.999805	0.999801	0.999803	0.9998	0.999805	0.999797
9	100	0.8	0.5	0.75	0.999779	0.999791	0.999796	0.999798	0.999796	0.999791	0.999779
9	100	0.8	0.5	1	0.999751	0.99977	0.999789	0.999788	0.999788	0.99977	0.999752
9	100	0.8	0.5	1.5	0.999681	0.999727	0.999755	0.999762	0.999755	0.999727	0.999683
9	100	0.8	0.5	2	0.999588	0.999675	0.999721	0.999733	0.999721	0.999675	0.999588
9	100	0.8	0.5	2.5	0.999494	0.999613	0.999684	0.999693	0.999684	0.99961	0.999494
9	100	0.8	0.5	3	0.999368	0.99954	0.999632	0.999658	0.999631	0.999543	0.999368
9	100	0.8	0.5	3.5	0.999216	0.999473	0.999589	0.999614	0.99959	0.999472	0.999216
9	100	0.8	0.5	4	0.999052	0.999391	0.999532	0.999574	0.999534	0.999388	0.999052
9	200	0.1	0.5	0.25	0.16651	0.166908	0.167122	0.167183	0.167121	0.166908	0.166506
9	200	0.1	0.5	0.5	0.164762	0.165568	0.166039	0.166225	0.166044	0.165568	0.164794
9	200	0.1	0.5	0.75	0.162966	0.164183	0.164999	0.165301	0.165019	0.164214	0.162975
9	200	0.1	0.5	1	0.161329	0.162905	0.163915	0.164276	0.163882	0.162905	0.161351
9	200	0.1	0.5	1.5	0.158086	0.160361	0.161822	0.162452	0.161822	0.160378	0.158135
9	200	0.1	0.5	2	0.154994	0.157973	0.159847	0.160522	0.159847	0.157973	0.154994
9	200	0.1	0.5	2.5	0.152042	0.155762	0.158102	0.158814	0.158093	0.155722	0.152042
9	200	0.1	0.5	3	0.149281	0.153761	0.156395	0.157235	0.15646	0.153741	0.149301
9	200	0.1	0.5	3.5	0.146603	0.151759	0.154883	0.155806	0.154898	0.151736	0.146603
9	200	0.1	0.5	4	0.14406	0.14995	0.153322	0.154356	0.153306	0.149916	0.14406
9	200	0.2	0.5	0.25	0.509216	0.510398	0.511218	0.511293	0.511182	0.510398	0.509249
9	200	0.2	0.5	0.5	0.50355	0.506174	0.507936	0.508537	0.507808	0.506174	0.50368
9	200	0.2	0.5	0.75	0.497951	0.501811	0.504342	0.505223	0.504414	0.501857	0.49801
9	200	0.2	0.5	1	0.492478	0.497466	0.500887	0.502164	0.500825	0.497466	0.492521
9	200	0.2	0.5	1.5	0.481923	0.489282	0.494082	0.495917	0.494082	0.489291	0.482059
9	200	0.2	0.5	2	0.471753	0.481668	0.48788	0.49001	0.48788	0.481668	0.471753
9	200	0.2	0.5	2.5	0.461864	0.474349	0.481874	0.484623	0.48189	0.474207	0.461864
9	200	0.2	0.5	3	0.452431	0.467628	0.47611	0.479121	0.476179	0.467608	0.45249
9	200	0.2	0.5	3.5	0.443265	0.460824	0.471226	0.474217	0.471289	0.460746	0.443265
9	200	0.2	0.5	4	0.434506	0.454623	0.465984	0.469612	0.466058	0.45448	0.434506
9	200	0.5	0.5	0.25	0.998561	0.998589	0.998608	0.998614	0.99861	0.998589	0.998565
9	200	0.5	0.5	0.5	0.998414	0.998485	0.998524	0.998543	0.998525	0.998485	0.998419
9	200	0.5	0.5	0.75	0.998227	0.998351	0.998419	0.998437	0.998421	0.998352	0.998229
9	200	0.5	0.5	1	0.998031	0.998207	0.998328	0.998347	0.998326	0.998207	0.998028
9	200	0.5	0.5	1.5	0.997567	0.997868	0.998079	0.998144	0.998079	0.997884	0.997571
9	200	0.5	0.5	2	0.997075	0.997554	0.997836	0.997902	0.997836	0.997554	0.997075
9	200	0.5	0.5	2.5	0.996476	0.99721	0.997564	0.99768	0.997564	0.997197	0.996476
9	200	0.5	0.5	3	0.995788	0.996813	0.997305	0.997442	0.997304	0.996809	0.995792
9	200	0.5	0.5	3.5	0.995075	0.996401	0.997017	0.997199	0.997016	0.996382	0.995075
9	200	0.5	0.5	4	0.994259	0.995972	0.996721	0.996928	0.996717	0.99596	0.994259
9	200	0.8	0.5	0.25	1	1	1	1	1	1	1
9	200	0.8	0.5	0.5	1	1	1	1	1	1	1
9	200	0.8	0.5	0.75	1	1	1	1	1	1	1
9	200	0.8	0.5	1	1	1	1	1	1	1	1
9	200	0.8	0.5	1.5	1	1	1	1	1	1	1
9	200	0.8	0.5	2	1	1	1	1	1	1	1
9	200	0.8	0.5	2.5	1	1	1	1	1	1	1
9	200	0.8	0.5	3	1	1	1	1	1	1	1
9	200	0.8	0.5	3.5	1	1	1	1	1	1	1
9	200	0.8	0.5	4	1	1	1	1	1	1	1
9	300	0.1	0.5	0.25	0.228473	0.229008	0.229416	0.229529	0.229415	0.229008	0.228482
9	300	0.1	0.5	0.5	0.225759	0.226863	0.227623	0.227897	0.227637	0.226863	0.225759
9	300	0.1	0.5	0.75	0.223068	0.224736	0.225956	0.226363	0.225987	0.224753	0.223054
9	300	0.1	0.5	1	0.220496	0.222846	0.22432	0.224976	0.224302	0.222846	0.220518
9	300	0.1	0.5	1.5	0.21557	0.218962	0.221204	0.221974	0.221204	0.218986	0.215619
9	300	0.1	0.5	2	0.211046	0.215526	0.218326	0.21935	0.218326	0.215526	0.211046
9	300	0.1	0.5	2.5	0.206678	0.212207	0.215644	0.216827	0.215652	0.212171	0.206678
9	300	0.1	0.5	3	0.202521	0.209115	0.213112	0.214451	0.213122	0.209119	0.202559
9	300	0.1	0.5	3.5	0.198577	0.206188	0.210711	0.212229	0.210716	0.206172	0.198577
9	300	0.1	0.5	4	0.194938	0.203537	0.208414	0.210046	0.208403	0.203468	0.194938
9	300	0.2	0.5	0.25	0.681077	0.682567	0.683329	0.683592	0.683333	0.682567	0.681083
9	300	0.2	0.5	0.5	0.674858	0.677621	0.67938	0.680418	0.679473	0.677621	0.674853
9	300	0.2	0.5	0.75	0.66818	0.67261	0.67532	0.67616	0.675407	0.672611	0.668272
9	300	0.2	0.5	1	0.662156	0.667662	0.67153	0.672663	0.671464	0.667662	0.662218
9	300	0.2	0.5	1.5	0.649727	0.658537	0.663976	0.665848	0.663976	0.658583	0.649876
9	300	0.2	0.5	2	0.638273	0.649594	0.656701	0.659208	0.656701	0.649594	0.638273
9	300	0.2	0.5	2.5	0.626784	0.641207	0.649899	0.652928	0.649891	0.641144	0.626784
9	300	0.2	0.5	3	0.615607	0.633162	0.643516	0.646767	0.643594	0.633148	0.615594
9	300	0.2	0.5	3.5	0.605037	0.625667	0.637327	0.641363	0.6374	0.625597	0.605037
9	300	0.2	0.5	4	0.594757	0.618385	0.631392	0.635677	0.631315	0.618293	0.594757
9	300	0.5	0.5	0.25	0.999979	0.99998	0.999981	0.999981	0.999981	0.99998	0.999979
9	300	0.5	0.5	0.5	0.999975	0.999977	0.999978	0.999979	0.999978	0.999977	0.999975
9	300	0.5	0.5	0.75	0.99997	0.999974	0.999975	0.999976	0.999975	0.999973	0.99997
9	300	0.5	0.5	1	0.999964	0.99997	0.999973	0.999974	0.999973	0.99997	0.999965
9	300	0.5	0.5	1.5	0.99995	0.999961	0.999966	0.999968	0.999966	0.999961	0.99995
9	300	0.5	0.5	2	0.999932	0.99995	0.999959	0.999962	0.999959	0.99995	0.999932
9	300	0.5	0.5	2.5	0.999908	0.999937	0.99995	0.999954	0.99995	0.999936	0.999908
9	300	0.5	0.5	3	0.999879	0.999922	0.999941	0.999946	0.999941	0.999922	0.999879
9	300	0.5	0.5	3.5	0.99984	0.999905	0.99993	0.999937	0.99993	0.999905	0.99984
9	300	0.5	0.5	4	0.999795	0.999885	0.999918	0.999926	0.999918	0.999885	0.999795
9	300	0.8	0.5	0.25	1	1	1	1	1	1	1
9	300	0.8	0.5	0.5	1	1	1	1	1	1	1
9	300	0.8	0.5	0.75	1	1	1	1	1	1	1
9	300	0.8	0.5	1	1	1	1	1	1	1	1
9	300	0.8	0.5	1.5	1	1	1	1	1	1	1
9	300	0.8	0.5	2	1	1	1	1	1	1	1
9	300	0.8	0.5	2.5	1	1	1	1	1	1	1
9	300	0.8	0.5	3	1	1	1	1	1	1	1
9	300	0.8	0.5	3.5	1	1	1	1	1	1	1
9	300	0.8	0.5	4	1	1	1	1	1	1	1
9	500	0.1	0.5	0.25	0.348355	0.34938	0.350103	0.350306	0.350087	0.34938	0.348398
9	500	0.1	0.5	0.5	0.344055	0.34592	0.347226	0.34778	0.347246	0.34592	0.344117
9	500	0.1	0.5	0.75	0.339825	0.342634	0.344511	0.345173	0.344568	0.342661	0.339852
9	500	0.1	0.5	1	0.335844	0.339499	0.341905	0.342922	0.341873	0.339499	0.335861
9	500	0.1	0.5	1.5	0.327837	0.333311	0.336945	0.338175	0.336945	0.333384	0.327954
9	500	0.1	0.5	2	0.320618	0.327707	0.33229	0.333875	0.33229	0.327707	0.320618
9	500	0.1	0.5	2.5	0.313606	0.322429	0.327983	0.329836	0.327979	0.322377	0.313606
9	500	0.1	0.5	3	0.306905	0.317511	0.323829	0.325996	0.323864	0.317475	0.30698
9	500	0.1	0.5	3.5	0.300535	0.3128	0.320126	0.322469	0.320155	0.312748	0.300535
9	500	0.1	0.5	4	0.294643	0.308508	0.316505	0.31899	0.316437	0.3084	0.294643
9	500	0.2	0.5	0.25	0.880998	0.881987	0.882751	0.883013	0.882737	0.881987	0.881007
9	500	0.2	0.5	0.5	0.876208	0.878188	0.879658	0.880219	0.879694	0.878188	0.87629
9	500	0.2	0.5	0.75	0.871452	0.874585	0.876634	0.877408	0.87668	0.874611	0.871497
9	500	0.2	0.5	1	0.866689	0.870966	0.873769	0.874731	0.873735	0.870966	0.86674
9	500	0.2	0.5	1.5	0.857167	0.863773	0.868057	0.869528	0.868057	0.863853	0.857282
9	500	0.2	0.5	2	0.847902	0.856919	0.862453	0.864497	0.862453	0.856919	0.847902
9	500	0.2	0.5	2.5	0.838452	0.850253	0.8572	0.859566	0.857207	0.850166	0.838452
9	500	0.2	0.5	3	0.828945	0.843847	0.852053	0.854831	0.852111	0.843778	0.829009
9	500	0.2	0.5	3.5	0.819645	0.837337	0.847164	0.850197	0.847211	0.837272	0.819645
9	500	0.2	0.5	4	0.810416	0.831253	0.842325	0.845816	0.842295	0.831108	0.810416
9	500	0.5	0.5	0.25	1	1	1	1	1	1	1
9	500	0.5	0.5	0.5	1	1	1	1	1	1	1
9	500	0.5	0.5	0.75	1	1	1	1	1	1	1
9	500	0.5	0.5	1	1	1	1	1	1	1	1
9	500	0.5	0.5	1.5	1	1	1	1	1	1	1
9	500	0.5	0.5	2	1	1	1	1	1	1	1
9	500	0.5	0.5	2.5	1	1	1	1	1	1	1
9	500	0.5	0.5	3	1	1	1	1	1	1	1
9	500	0.5	0.5	3.5	1	1	1	1	1	1	1
9	500	0.5	0.5	4	1	1	1	1	1	1	1
9	500	0.8	0.5	0.25	1	1	1	1	1	1	1
9	500	0.8	0.5	0.5	1	1	1	1	1	1	1
9	500	0.8	0.5	0.75	1	1	1	1	1	1	1
9	500	0.8	0.5	1	1	1	1	1	1	1	1
9	500	0.8	0.5	1.5	1	1	1	1	1	1	1
9	500	0.8	0.5	2	1	1	1	1	1	1	1
9	500	0.8	0.5	2.5	1	1	1	1	1	1	1
9	500	0.8	0.5	3	1	1	1	1	1	1	1
9	500	0.8	0.5	3.5	1	1	1	1	1	1	1
9	500	0.8	0.5	4	1	1	1	1	1	1	1

## Sheet: var0.50J15
Power estimated with the Raschpower procedure for different values of the sample size per group (Ng), the group effect (g), the variance of the item distribution (s²dj)and the gap between the means of the two normal distributions (a) when the variance of the latent variable s²θ=0.5 and the number of items J=15
J	Ng	g	s2q	s2dj	a=-3/4sdj	a=-1/2sdj	a=-1/4sdj	a=0	a=1/4sdj	a=1/2sdj	a=3/4sdj
15	50	0.1	0.5	0.25	0.0761449	0.0761637	0.0763833	0.0764	0.0763811	0.0761656	0.0761583
15	50	0.1	0.5	0.5	0.0767698	0.0765368	0.0764227	0.0763737	0.0764227	0.0765368	0.0767979
15	50	0.1	0.5	0.75	0.0771634	0.0769728	0.0766933	0.076589	0.0766928	0.0769275	0.0771733
15	50	0.1	0.5	1	0.077232	0.0771018	0.0769066	0.07677	0.0769092	0.0770564	0.077235
15	50	0.1	0.5	1.5	0.0769844	0.0769493	0.077142	0.0771048	0.0771414	0.0769545	0.0769794
15	50	0.1	0.5	2	0.0763041	0.0766908	0.0770032	0.0770562	0.0770069	0.076695	0.0763086
15	50	0.1	0.5	2.5	0.075514	0.0760981	0.0767811	0.0770558	0.076784	0.0760981	0.0755159
15	50	0.1	0.5	3	0.0746915	0.0755392	0.0764312	0.0766835	0.0764316	0.0755836	0.0746956
15	50	0.1	0.5	3.5	0.0739424	0.0750671	0.0759941	0.0764222	0.0759946	0.0750602	0.0739474
15	50	0.1	0.5	4	0.0732792	0.0746203	0.0756618	0.0761971	0.0756559	0.0746131	0.0732792
15	50	0.2	0.5	0.25	0.178706	0.180222	0.181021	0.181301	0.181013	0.180229	0.178817
15	50	0.2	0.5	0.5	0.183799	0.182247	0.180942	0.179588	0.180942	0.182247	0.183781
15	50	0.2	0.5	0.75	0.185897	0.184269	0.182005	0.180759	0.18237	0.184178	0.185909
15	50	0.2	0.5	1	0.186801	0.185452	0.1842	0.181879	0.183819	0.185473	0.186811
15	50	0.2	0.5	1.5	0.186075	0.186018	0.185722	0.185663	0.185434	0.186095	0.1863
15	50	0.2	0.5	2	0.183749	0.184716	0.185463	0.185474	0.185477	0.184731	0.183765
15	50	0.2	0.5	2.5	0.1808	0.18318	0.185263	0.186145	0.185294	0.18318	0.180812
15	50	0.2	0.5	3	0.178008	0.181192	0.183886	0.18469	0.183887	0.181203	0.178023
15	50	0.2	0.5	3.5	0.17527	0.179168	0.182774	0.183837	0.182777	0.179362	0.175289
15	50	0.2	0.5	4	0.172696	0.177638	0.181429	0.182729	0.181407	0.177612	0.172696
15	50	0.5	0.5	0.25	0.668291	0.672158	0.676405	0.676026	0.676376	0.672175	0.668283
15	50	0.5	0.5	0.5	0.713358	0.701717	0.687703	0.688622	0.687703	0.701717	0.713811
15	50	0.5	0.5	0.75	0.736876	0.721719	0.705937	0.689318	0.705931	0.721725	0.736903
15	50	0.5	0.5	1	0.747124	0.736509	0.719732	0.710203	0.719755	0.738012	0.747138
15	50	0.5	0.5	1.5	0.755659	0.750813	0.73848	0.728256	0.737699	0.750097	0.755601
15	50	0.5	0.5	2	0.752259	0.752631	0.747839	0.739611	0.747886	0.752448	0.752309
15	50	0.5	0.5	2.5	0.744661	0.749172	0.749239	0.745675	0.748979	0.749172	0.744683
15	50	0.5	0.5	3	0.736007	0.745781	0.750559	0.749251	0.750559	0.745812	0.736053
15	50	0.5	0.5	3.5	0.727706	0.740251	0.746362	0.748536	0.746311	0.740256	0.727765
15	50	0.5	0.5	4	0.718406	0.734198	0.743463	0.74476	0.743397	0.733891	0.718406
15	50	0.8	0.5	0.25	0.956881	0.959377	0.959548	0.95921	0.959536	0.959381	0.956877
15	50	0.8	0.5	0.5	0.966213	0.963903	0.961646	0.958422	0.961646	0.963903	0.96679
15	50	0.8	0.5	0.75	0.977287	0.972907	0.968414	0.964693	0.968412	0.972908	0.977421
15	50	0.8	0.5	1	0.983183	0.97878	0.974202	0.970723	0.974207	0.978773	0.983182
15	50	0.8	0.5	1.5	0.986724	0.984271	0.980839	0.977182	0.980748	0.984332	0.986764
15	50	0.8	0.5	2	0.987379	0.986218	0.984172	0.980769	0.984183	0.986224	0.987387
15	50	0.8	0.5	2.5	0.98665	0.98656	0.985573	0.983482	0.985624	0.98656	0.986647
15	50	0.8	0.5	3	0.985394	0.986379	0.986134	0.985083	0.986132	0.986384	0.985402
15	50	0.8	0.5	3.5	0.983802	0.985776	0.985938	0.985805	0.985939	0.985777	0.983813
15	50	0.8	0.5	4	0.98221	0.984889	0.985876	0.985415	0.985864	0.984874	0.98221
15	100	0.1	0.5	0.25	0.114324	0.114186	0.114152	0.114081	0.114147	0.114228	0.114322
15	100	0.1	0.5	0.5	0.114939	0.114678	0.114498	0.114604	0.114498	0.11464	0.114929
15	100	0.1	0.5	0.75	0.115543	0.115099	0.114814	0.114749	0.114817	0.115115	0.115534
15	100	0.1	0.5	1	0.115488	0.115239	0.115202	0.115131	0.115207	0.11519	0.115498
15	100	0.1	0.5	1.5	0.114533	0.114879	0.115338	0.115367	0.115296	0.114907	0.114536
15	100	0.1	0.5	2	0.113229	0.11404	0.114876	0.115107	0.114884	0.114047	0.113238
15	100	0.1	0.5	2.5	0.111658	0.11312	0.114199	0.11471	0.114199	0.11312	0.111662
15	100	0.1	0.5	3	0.110276	0.112063	0.113553	0.114128	0.113555	0.112075	0.110283
15	100	0.1	0.5	3.5	0.10882	0.111005	0.112775	0.113337	0.112765	0.111005	0.10883
15	100	0.1	0.5	4	0.107497	0.110142	0.112049	0.112677	0.112039	0.110095	0.107497
15	100	0.2	0.5	0.25	0.321223	0.32121	0.321726	0.321592	0.321709	0.321222	0.321871
15	100	0.2	0.5	0.5	0.325694	0.323677	0.323956	0.323086	0.323956	0.323677	0.32593
15	100	0.2	0.5	0.75	0.330011	0.327453	0.325743	0.325313	0.325577	0.327488	0.33003
15	100	0.2	0.5	1	0.330479	0.328939	0.327777	0.327068	0.32742	0.328979	0.330395
15	100	0.2	0.5	1.5	0.327696	0.328687	0.329617	0.329644	0.329207	0.328721	0.327753
15	100	0.2	0.5	2	0.322765	0.325829	0.328332	0.32916	0.32836	0.325838	0.322797
15	100	0.2	0.5	2.5	0.317151	0.322255	0.326203	0.327465	0.326068	0.322255	0.317227
15	100	0.2	0.5	3	0.311709	0.3188	0.323936	0.325764	0.323941	0.318989	0.311736
15	100	0.2	0.5	3.5	0.306532	0.314831	0.320981	0.32334	0.320978	0.31497	0.306567
15	100	0.2	0.5	4	0.301423	0.31136	0.318479	0.320661	0.31844	0.311269	0.301423
15	100	0.5	0.5	0.25	0.947454	0.945753	0.943533	0.942769	0.943519	0.945903	0.947568
15	100	0.5	0.5	0.5	0.953809	0.949712	0.948642	0.948322	0.948642	0.949712	0.954181
15	100	0.5	0.5	0.75	0.961024	0.956993	0.952994	0.951894	0.95299	0.956937	0.961033
15	100	0.5	0.5	1	0.963794	0.961187	0.957236	0.954791	0.957246	0.961207	0.963854
15	100	0.5	0.5	1.5	0.964161	0.963375	0.962323	0.960777	0.962064	0.963415	0.9641
15	100	0.5	0.5	2	0.962351	0.963421	0.96328	0.963116	0.963297	0.963436	0.962391
15	100	0.5	0.5	2.5	0.959616	0.96196	0.962942	0.962996	0.962862	0.96196	0.95967
15	100	0.5	0.5	3	0.956508	0.960011	0.962184	0.962606	0.962185	0.960043	0.956525
15	100	0.5	0.5	3.5	0.952744	0.958169	0.961221	0.96202	0.961372	0.958167	0.952769
15	100	0.5	0.5	4	0.949287	0.956044	0.959839	0.960923	0.959815	0.956012	0.949287
15	100	0.8	0.5	0.25	0.999793	0.999779	0.999749	0.999741	0.999749	0.999781	0.999782
15	100	0.8	0.5	0.5	0.999879	0.999854	0.999826	0.999817	0.999826	0.999854	0.999884
15	100	0.8	0.5	0.75	0.999935	0.9999	0.999875	0.999881	0.999877	0.999901	0.999932
15	100	0.8	0.5	1	0.999958	0.999937	0.99991	0.9999	0.99991	0.999935	0.999958
15	100	0.8	0.5	1.5	0.999968	0.999962	0.999949	0.999938	0.99995	0.999962	0.999967
15	100	0.8	0.5	2	0.999967	0.999966	0.999961	0.999956	0.999961	0.999966	0.999966
15	100	0.8	0.5	2.5	0.999961	0.999965	0.999963	0.99996	0.999963	0.999965	0.999961
15	100	0.8	0.5	3	0.999952	0.999961	0.999964	0.999962	0.999964	0.999961	0.999952
15	100	0.8	0.5	3.5	0.999941	0.999954	0.999961	0.999961	0.999961	0.999954	0.999941
15	100	0.8	0.5	4	0.999925	0.99995	0.999958	0.999961	0.999958	0.99995	0.999925
15	200	0.1	0.5	0.25	0.188903	0.188877	0.188615	0.188519	0.188658	0.188883	0.188898
15	200	0.1	0.5	0.5	0.189996	0.189317	0.189312	0.18921	0.189312	0.189317	0.190002
15	200	0.1	0.5	0.75	0.19047	0.189951	0.189957	0.189976	0.189995	0.189952	0.190497
15	200	0.1	0.5	1	0.189955	0.189946	0.190195	0.190399	0.190203	0.18999	0.18993
15	200	0.1	0.5	1.5	0.18763	0.188812	0.189825	0.189972	0.189846	0.188839	0.187605
15	200	0.1	0.5	2	0.184875	0.186858	0.188493	0.189018	0.188509	0.186871	0.184892
15	200	0.1	0.5	2.5	0.181811	0.18494	0.186966	0.187668	0.186961	0.18494	0.181816
15	200	0.1	0.5	3	0.178955	0.182928	0.185474	0.18647	0.185487	0.182918	0.178968
15	200	0.1	0.5	3.5	0.176262	0.18093	0.184059	0.185094	0.184073	0.180943	0.17628
15	200	0.1	0.5	4	0.173595	0.179016	0.182469	0.183609	0.182449	0.178992	0.173595
15	200	0.2	0.5	0.25	0.573034	0.573187	0.571711	0.570889	0.571682	0.572645	0.573386
15	200	0.2	0.5	0.5	0.576994	0.575656	0.574846	0.574929	0.574846	0.575656	0.57747
15	200	0.2	0.5	0.75	0.580271	0.578127	0.578102	0.57774	0.578091	0.578132	0.580193
15	200	0.2	0.5	1	0.579306	0.579202	0.579591	0.579725	0.579547	0.579072	0.579585
15	200	0.2	0.5	1.5	0.573458	0.57612	0.578788	0.579585	0.578712	0.576238	0.573431
15	200	0.2	0.5	2	0.565297	0.571369	0.575769	0.577413	0.575838	0.571382	0.56533
15	200	0.2	0.5	2.5	0.556974	0.565323	0.571587	0.573612	0.571677	0.565323	0.556963
15	200	0.2	0.5	3	0.5481	0.559522	0.567236	0.569729	0.567232	0.559665	0.548207
15	200	0.2	0.5	3.5	0.539892	0.553616	0.562881	0.566114	0.562828	0.553675	0.539923
15	200	0.2	0.5	4	0.531762	0.548058	0.55867	0.562138	0.558612	0.548024	0.531762
15	200	0.5	0.5	0.25	0.999381	0.999371	0.999324	0.999312	0.999334	0.999365	0.999377
15	200	0.5	0.5	0.5	0.999533	0.999498	0.999461	0.999427	0.999461	0.999498	0.999535
15	200	0.5	0.5	0.75	0.99962	0.999581	0.999541	0.999536	0.999543	0.999575	0.999623
15	200	0.5	0.5	1	0.999651	0.999628	0.9996	0.999591	0.999603	0.999626	0.999652
15	200	0.5	0.5	1.5	0.999629	0.99964	0.999643	0.999648	0.999643	0.99964	0.99963
15	200	0.5	0.5	2	0.999572	0.999614	0.999641	0.99965	0.999641	0.999614	0.999572
15	200	0.5	0.5	2.5	0.999491	0.999573	0.99962	0.999633	0.999618	0.999573	0.999493
15	200	0.5	0.5	3	0.999396	0.999517	0.999585	0.999609	0.999584	0.999517	0.999397
15	200	0.5	0.5	3.5	0.999277	0.999458	0.999547	0.999574	0.999546	0.999458	0.999278
15	200	0.5	0.5	4	0.999139	0.999385	0.999507	0.999543	0.999507	0.999384	0.999139
15	200	0.8	0.5	0.25	1	1	1	1	1	1	1
15	200	0.8	0.5	0.5	1	1	1	1	1	1	1
15	200	0.8	0.5	0.75	1	1	1	1	1	1	1
15	200	0.8	0.5	1	1	1	1	1	1	1	1
15	200	0.8	0.5	1.5	1	1	1	1	1	1	1
15	200	0.8	0.5	2	1	1	1	1	1	1	1
15	200	0.8	0.5	2.5	1	1	1	1	1	1	1
15	200	0.8	0.5	3	1	1	1	1	1	1	1
15	200	0.8	0.5	3.5	1	1	1	1	1	1	1
15	200	0.8	0.5	4	1	1	1	1	1	1	1
15	300	0.1	0.5	0.25	0.263332	0.262967	0.262646	0.26264	0.26264	0.263023	0.263326
15	300	0.1	0.5	0.5	0.264658	0.26409	0.263877	0.263919	0.263877	0.26409	0.264665
15	300	0.1	0.5	0.75	0.264674	0.264364	0.264562	0.264667	0.264584	0.264358	0.264661
15	300	0.1	0.5	1	0.263475	0.264057	0.264508	0.264795	0.264531	0.264089	0.263502
15	300	0.1	0.5	1.5	0.259792	0.261766	0.263354	0.263923	0.26334	0.261801	0.259762
15	300	0.1	0.5	2	0.255568	0.258919	0.261129	0.261943	0.261152	0.258923	0.255579
15	300	0.1	0.5	2.5	0.251254	0.255609	0.258738	0.259902	0.258783	0.255609	0.251279
15	300	0.1	0.5	3	0.246919	0.252615	0.256414	0.257606	0.256491	0.252584	0.246938
15	300	0.1	0.5	3.5	0.242697	0.249745	0.254153	0.25562	0.254125	0.249758	0.242703
15	300	0.1	0.5	4	0.238818	0.246863	0.251947	0.253616	0.251919	0.246892	0.238818
15	300	0.2	0.5	0.25	0.752428	0.75167	0.750454	0.750314	0.750198	0.751582	0.75253
15	300	0.2	0.5	0.5	0.75644	0.754954	0.754479	0.754067	0.754479	0.754954	0.75651
15	300	0.2	0.5	0.75	0.75711	0.756501	0.756638	0.756835	0.756632	0.756398	0.757059
15	300	0.2	0.5	1	0.755485	0.75653	0.757119	0.757648	0.757143	0.756375	0.75544
15	300	0.2	0.5	1.5	0.748502	0.75236	0.755147	0.756268	0.755139	0.75247	0.748459
15	300	0.2	0.5	2	0.740249	0.746938	0.75127	0.752835	0.751255	0.74696	0.740233
15	300	0.2	0.5	2.5	0.731475	0.740688	0.746719	0.748876	0.746858	0.740688	0.731643
15	300	0.2	0.5	3	0.722575	0.734761	0.74229	0.745018	0.742276	0.734823	0.722676
15	300	0.2	0.5	3.5	0.713965	0.728608	0.737637	0.740387	0.737619	0.728654	0.71402
15	300	0.2	0.5	4	0.705389	0.722562	0.733186	0.736524	0.733128	0.722501	0.705389
15	300	0.5	0.5	0.25	0.999996	0.999996	0.999996	0.999996	0.999996	0.999996	0.999996
15	300	0.5	0.5	0.5	0.999997	0.999997	0.999997	0.999997	0.999997	0.999997	0.999997
15	300	0.5	0.5	0.75	0.999998	0.999998	0.999998	0.999998	0.999998	0.999998	0.999998
15	300	0.5	0.5	1	0.999998	0.999998	0.999998	0.999998	0.999998	0.999998	0.999998
15	300	0.5	0.5	1.5	0.999998	0.999998	0.999998	0.999998	0.999998	0.999998	0.999998
15	300	0.5	0.5	2	0.999997	0.999998	0.999998	0.999998	0.999998	0.999998	0.999997
15	300	0.5	0.5	2.5	0.999996	0.999997	0.999998	0.999998	0.999998	0.999997	0.999996
15	300	0.5	0.5	3	0.999995	0.999996	0.999997	0.999997	0.999997	0.999996	0.999995
15	300	0.5	0.5	3.5	0.999993	0.999996	0.999997	0.999997	0.999997	0.999996	0.999993
15	300	0.5	0.5	4	0.999991	0.999995	0.999996	0.999997	0.999996	0.999995	0.999991
15	300	0.8	0.5	0.25	1	1	1	1	1	1	1
15	300	0.8	0.5	0.5	1	1	1	1	1	1	1
15	300	0.8	0.5	0.75	1	1	1	1	1	1	1
15	300	0.8	0.5	1	1	1	1	1	1	1	1
15	300	0.8	0.5	1.5	1	1	1	1	1	1	1
15	300	0.8	0.5	2	1	1	1	1	1	1	1
15	300	0.8	0.5	2.5	1	1	1	1	1	1	1
15	300	0.8	0.5	3	1	1	1	1	1	1	1
15	300	0.8	0.5	3.5	1	1	1	1	1	1	1
15	300	0.8	0.5	4	1	1	1	1	1	1	1
15	500	0.1	0.5	0.25	0.406333	0.405377	0.40518	0.405148	0.405249	0.405377	0.406395
15	500	0.1	0.5	0.5	0.407523	0.40701	0.406933	0.406894	0.406933	0.40701	0.407548
15	500	0.1	0.5	0.75	0.406209	0.406752	0.407337	0.407539	0.407338	0.406719	0.406376
15	500	0.1	0.5	1	0.404006	0.40546	0.406558	0.407003	0.406586	0.4055	0.404016
15	500	0.1	0.5	1.5	0.397825	0.401262	0.403772	0.404552	0.403778	0.401299	0.397791
15	500	0.1	0.5	2	0.3909	0.396412	0.400053	0.401128	0.400089	0.396438	0.390959
15	500	0.1	0.5	2.5	0.384097	0.391421	0.396073	0.397749	0.396123	0.391421	0.384097
15	500	0.1	0.5	3	0.377594	0.386607	0.392263	0.394153	0.392284	0.386681	0.377634
15	500	0.1	0.5	3.5	0.371147	0.382022	0.388682	0.390729	0.388685	0.382001	0.371196
15	500	0.1	0.5	4	0.36495	0.37767	0.385253	0.387568	0.38521	0.377629	0.36495
15	500	0.2	0.5	0.25	0.930219	0.92925	0.929098	0.929037	0.929125	0.929257	0.930301
15	500	0.2	0.5	0.5	0.931468	0.931024	0.930848	0.930842	0.930867	0.931024	0.931421
15	500	0.2	0.5	0.75	0.930745	0.931033	0.931308	0.931533	0.931309	0.931001	0.930761
15	500	0.2	0.5	1	0.929383	0.930267	0.931006	0.931404	0.931041	0.930238	0.929399
15	500	0.2	0.5	1.5	0.924999	0.92749	0.929209	0.929789	0.929281	0.927512	0.924992
15	500	0.2	0.5	2	0.919914	0.924137	0.926651	0.927484	0.926672	0.924153	0.919941
15	500	0.2	0.5	2.5	0.914536	0.920504	0.923851	0.924973	0.923865	0.920504	0.9146
15	500	0.2	0.5	3	0.909127	0.91664	0.921004	0.922325	0.921011	0.916645	0.909168
15	500	0.2	0.5	3.5	0.903511	0.912924	0.918251	0.919885	0.918222	0.912944	0.903542
15	500	0.2	0.5	4	0.897853	0.909114	0.915578	0.91737	0.915543	0.909108	0.897853
15	500	0.5	0.5	0.25	1	1	1	1	1	1	1
15	500	0.5	0.5	0.5	1	1	1	1	1	1	1
15	500	0.5	0.5	0.75	1	1	1	1	1	1	1
15	500	0.5	0.5	1	1	1	1	1	1	1	1
15	500	0.5	0.5	1.5	1	1	1	1	1	1	1
15	500	0.5	0.5	2	1	1	1	1	1	1	1
15	500	0.5	0.5	2.5	1	1	1	1	1	1	1
15	500	0.5	0.5	3	1	1	1	1	1	1	1
15	500	0.5	0.5	3.5	1	1	1	1	1	1	1
15	500	0.5	0.5	4	1	1	1	1	1	1	1
15	500	0.8	0.5	0.25	1	1	1	1	1	1	1
15	500	0.8	0.5	0.5	1	1	1	1	1	1	1
15	500	0.8	0.5	0.75	1	1	1	1	1	1	1
15	500	0.8	0.5	1	1	1	1	1	1	1	1
15	500	0.8	0.5	1.5	1	1	1	1	1	1	1
15	500	0.8	0.5	2	1	1	1	1	1	1	1
15	500	0.8	0.5	2.5	1	1	1	1	1	1	1
15	500	0.8	0.5	3	1	1	1	1	1	1	1
15	500	0.8	0.5	3.5	1	1	1	1	1	1	1
15	500	0.8	0.5	4	1	1	1	1	1	1	1

## Sheet: var1J3
Power estimated with the Raschpower procedure for different values of the sample size per group (Ng), the group effect (g), the variance of the item distribution (s²dj)and the gap between the means of the two normal distributions (a) when the variance of the latent variable s²θ=1 and the number of items J=3
J	Ng	g	s2q	s2dj	a=-3/4sdj	a=-1/2sdj	a=-1/4sdj	a=0	a=1/4sdj	a=1/2sdj	a=3/4sdj
3	50	0.1	1	0.25	0.0491598	0.0492113	0.0492524	0.0492437	0.0492524	0.0492113	0.0491558
3	50	0.1	1	0.5	0.0489969	0.0491261	0.0491976	0.049187	0.0491976	0.0491261	0.0489969
3	50	0.1	1	0.75	0.0488449	0.049044	0.0491263	0.0491275	0.049133	0.049044	0.0488449
3	50	0.1	1	1	0.0486873	0.048943	0.0490757	0.0491075	0.0490757	0.048943	0.0486873
3	50	0.1	1	1.5	0.0483748	0.0487778	0.0489673	0.0490233	0.0489618	0.0487778	0.0483833
3	50	0.1	1	2	0.0480893	0.0486141	0.0488486	0.0489136	0.0488486	0.0486222	0.0480893
3	50	0.1	1	2.5	0.0477943	0.0484423	0.0487255	0.0488039	0.0487351	0.0484423	0.0477958
3	50	0.1	1	3	0.0474943	0.0482719	0.0486257	0.048699	0.0486257	0.0482719	0.0475078
3	50	0.1	1	3.5	0.0472231	0.0481072	0.0484996	0.048586	0.0484996	0.0481072	0.0472231
3	50	0.1	1	4	0.0469372	0.0479267	0.0483948	0.0485113	0.0483948	0.0479267	0.0469372
3	50	0.1	1	5	0.0463663	0.0476169	0.0481622	0.0483227	0.0481622	0.0476169	0.0463663
3	50	0.1	1	6	0.0458417	0.0472932	0.0479622	0.0481216	0.0479622	0.0472932	0.0458417
3	50	0.1	1	7	0.0453289	0.046972	0.0477604	0.0479539	0.0477604	0.046972	0.0453132
3	50	0.1	1	8	0.044839	0.0466756	0.0475499	0.0477499	0.0475499	0.0466833	0.044839
3	50	0.2	1	0.25	0.0890594	0.0892965	0.0893244	0.0893995	0.0893244	0.0892965	0.0890471
3	50	0.2	1	0.5	0.0885499	0.0890116	0.0891418	0.0892808	0.0891418	0.0890116	0.0885499
3	50	0.2	1	0.75	0.0880621	0.0887072	0.0890042	0.0890561	0.0889919	0.0887072	0.0880621
3	50	0.2	1	1	0.0876398	0.0883994	0.0888102	0.0889228	0.0888102	0.0883994	0.0876398
3	50	0.2	1	1.5	0.086659	0.0879073	0.0884238	0.0885605	0.0884066	0.0879073	0.0866734
3	50	0.2	1	2	0.085732	0.0873106	0.0880355	0.0882503	0.0880355	0.0873363	0.085732
3	50	0.2	1	2.5	0.0847877	0.0868681	0.0876843	0.0880076	0.0877714	0.0868681	0.0848331
3	50	0.2	1	3	0.0839011	0.0863118	0.0873942	0.0876765	0.0873942	0.0863118	0.0839217
3	50	0.2	1	3.5	0.0830129	0.085791	0.0870303	0.0873368	0.0870303	0.085791	0.0830129
3	50	0.2	1	4	0.0821718	0.0852507	0.0867037	0.0870434	0.0867037	0.0852507	0.0821718
3	50	0.2	1	5	0.080376	0.0842339	0.0860178	0.0863714	0.0860178	0.0842339	0.080376
3	50	0.2	1	6	0.0788033	0.0832755	0.0853569	0.0858608	0.0853569	0.0832755	0.0788033
3	50	0.2	1	7	0.0772469	0.0822655	0.084731	0.0852971	0.084731	0.0822655	0.0771995
3	50	0.2	1	8	0.0757579	0.081351	0.0840534	0.0846358	0.0840534	0.0813745	0.0757579
3	50	0.5	1	0.25	0.333557	0.3346	0.335537	0.335098	0.335537	0.3346	0.333486
3	50	0.5	1	0.5	0.330788	0.332978	0.334225	0.333606	0.334225	0.332978	0.330788
3	50	0.5	1	0.75	0.327999	0.331904	0.333153	0.333945	0.333083	0.331904	0.327999
3	50	0.5	1	1	0.325359	0.330245	0.332079	0.333	0.332079	0.330245	0.325359
3	50	0.5	1	1.5	0.319644	0.327395	0.330078	0.331155	0.329981	0.327395	0.319795
3	50	0.5	1	2	0.315235	0.324192	0.327894	0.328803	0.327894	0.324337	0.315235
3	50	0.5	1	2.5	0.309824	0.321235	0.32618	0.327282	0.326354	0.321235	0.309806
3	50	0.5	1	3	0.304917	0.318101	0.323967	0.326211	0.323967	0.318101	0.305034
3	50	0.5	1	3.5	0.299991	0.314882	0.322083	0.324268	0.322083	0.314882	0.299991
3	50	0.5	1	4	0.294612	0.312135	0.32023	0.322038	0.32023	0.312135	0.294612
3	50	0.5	1	5	0.285183	0.306823	0.316624	0.318823	0.316624	0.306823	0.285183
3	50	0.5	1	6	0.276332	0.301028	0.312729	0.31529	0.312729	0.301028	0.276332
3	50	0.5	1	7	0.267154	0.295629	0.309024	0.312582	0.309024	0.295629	0.266885
3	50	0.5	1	8	0.25918	0.290524	0.305818	0.308679	0.305818	0.290656	0.25918
3	50	0.8	1	0.25	0.683021	0.684927	0.684329	0.685961	0.684329	0.684927	0.682913
3	50	0.8	1	0.5	0.677617	0.681617	0.683555	0.683272	0.683555	0.681617	0.677617
3	50	0.8	1	0.75	0.675773	0.679781	0.682393	0.68163	0.682287	0.679781	0.675773
3	50	0.8	1	1	0.670832	0.677378	0.680704	0.681298	0.680704	0.677378	0.670832
3	50	0.8	1	1.5	0.661955	0.672774	0.676508	0.677315	0.676358	0.672774	0.6622
3	50	0.8	1	2	0.655223	0.667725	0.675344	0.677173	0.675344	0.667956	0.655223
3	50	0.8	1	2.5	0.645869	0.663003	0.672296	0.674117	0.672568	0.663003	0.645836
3	50	0.8	1	3	0.637132	0.660083	0.669314	0.670853	0.669314	0.660083	0.637328
3	50	0.8	1	3.5	0.629882	0.655099	0.665067	0.666568	0.665067	0.655099	0.629882
3	50	0.8	1	4	0.620847	0.649928	0.662456	0.663651	0.662456	0.649928	0.620847
3	50	0.8	1	5	0.604266	0.640091	0.656522	0.659598	0.656522	0.640091	0.604266
3	50	0.8	1	6	0.587914	0.631394	0.649599	0.654807	0.649599	0.631394	0.587914
3	50	0.8	1	7	0.571831	0.622488	0.644942	0.650705	0.644942	0.622488	0.571331
3	50	0.8	1	8	0.556267	0.613915	0.638849	0.64447	0.638849	0.614146	0.556267
3	100	0.1	1	0.25	0.0634922	0.0636065	0.0636618	0.0636657	0.0636618	0.0636065	0.0634796
3	100	0.1	1	0.5	0.0632156	0.0634528	0.0635517	0.0635675	0.0635517	0.0634528	0.0632156
3	100	0.1	1	0.75	0.0629574	0.0633051	0.0634528	0.0634911	0.0634461	0.0633051	0.0629574
3	100	0.1	1	1	0.0627031	0.0631627	0.0633641	0.0634189	0.0633641	0.0631627	0.0627031
3	100	0.1	1	1.5	0.0621783	0.0628516	0.0631499	0.0632348	0.0631587	0.0628516	0.062193
3	100	0.1	1	2	0.0616736	0.0625399	0.0629772	0.0630759	0.0629772	0.062554	0.0616736
3	100	0.1	1	2.5	0.0611559	0.06227	0.0627608	0.0629001	0.0627776	0.06227	0.061161
3	100	0.1	1	3	0.0606573	0.0619901	0.062579	0.0627234	0.062579	0.0619901	0.0606688
3	100	0.1	1	3.5	0.0601693	0.0616901	0.0623712	0.0625514	0.0623712	0.0616901	0.0601693
3	100	0.1	1	4	0.0596803	0.0613884	0.0621883	0.0623892	0.0621883	0.0613884	0.0596803
3	100	0.1	1	5	0.058717	0.0608505	0.0618182	0.0620589	0.0618182	0.0608505	0.058717
3	100	0.1	1	6	0.0578325	0.0602929	0.0614513	0.0617231	0.0614513	0.0602929	0.0578325
3	100	0.1	1	7	0.0569368	0.0597473	0.0611028	0.061416	0.0611028	0.0597473	0.0569179
3	100	0.1	1	8	0.05609	0.0592269	0.06073	0.061099	0.06073	0.0592458	0.05609
3	100	0.2	1	0.25	0.137341	0.1377	0.137896	0.137887	0.137896	0.1377	0.137316
3	100	0.2	1	0.5	0.136387	0.13714	0.13757	0.137682	0.13757	0.13714	0.136387
3	100	0.2	1	0.75	0.135431	0.136614	0.13716	0.137317	0.137187	0.136614	0.135431
3	100	0.2	1	1	0.134525	0.136145	0.136852	0.136994	0.136852	0.136145	0.134525
3	100	0.2	1	1.5	0.132684	0.13509	0.136146	0.13635	0.136113	0.13509	0.132735
3	100	0.2	1	2	0.130927	0.13397	0.135453	0.135829	0.135453	0.134099	0.130927
3	100	0.2	1	2.5	0.129122	0.132981	0.134724	0.13519	0.134784	0.132981	0.129115
3	100	0.2	1	3	0.127429	0.132003	0.134074	0.134699	0.134074	0.132003	0.127445
3	100	0.2	1	3.5	0.125694	0.131004	0.133381	0.133987	0.133381	0.131004	0.125694
3	100	0.2	1	4	0.124029	0.12999	0.132705	0.133362	0.132705	0.12999	0.124029
3	100	0.2	1	5	0.120734	0.128034	0.131441	0.132286	0.131441	0.128034	0.120734
3	100	0.2	1	6	0.117681	0.126137	0.130194	0.131175	0.130194	0.126137	0.117681
3	100	0.2	1	7	0.114679	0.124329	0.128929	0.130019	0.128929	0.124329	0.114588
3	100	0.2	1	8	0.111838	0.122497	0.12764	0.128903	0.12764	0.122542	0.111838
3	100	0.5	1	0.25	0.580381	0.582031	0.582736	0.583343	0.582736	0.582031	0.580273
3	100	0.5	1	0.5	0.576159	0.579857	0.581394	0.581849	0.581394	0.579857	0.576159
3	100	0.5	1	0.75	0.571951	0.576899	0.579712	0.580237	0.580001	0.576899	0.571951
3	100	0.5	1	1	0.567895	0.575127	0.578558	0.578807	0.578558	0.575127	0.567895
3	100	0.5	1	1.5	0.559922	0.570828	0.575666	0.577004	0.575241	0.570828	0.560158
3	100	0.5	1	2	0.552143	0.566039	0.572223	0.574039	0.572223	0.566263	0.552143
3	100	0.5	1	2.5	0.543843	0.561407	0.569012	0.571439	0.569277	0.561407	0.543867
3	100	0.5	1	3	0.535517	0.556879	0.566185	0.568574	0.566185	0.556879	0.535704
3	100	0.5	1	3.5	0.527711	0.552196	0.563157	0.56548	0.563157	0.552196	0.527711
3	100	0.5	1	4	0.51997	0.5478	0.56029	0.56354	0.56029	0.5478	0.51997
3	100	0.5	1	5	0.503942	0.539045	0.554291	0.55766	0.554291	0.539045	0.503942
3	100	0.5	1	6	0.488989	0.53001	0.548635	0.552958	0.548635	0.53001	0.488989
3	100	0.5	1	7	0.473751	0.521011	0.542904	0.548158	0.542904	0.521011	0.473291
3	100	0.5	1	8	0.459113	0.512463	0.536885	0.542997	0.536885	0.51268	0.459113
3	100	0.8	1	0.25	0.930703	0.931894	0.932312	0.932871	0.932312	0.931894	0.931055
3	100	0.8	1	0.5	0.929061	0.930733	0.931654	0.932061	0.931654	0.930733	0.929061
3	100	0.8	1	0.75	0.926701	0.929549	0.9307	0.931123	0.930644	0.929549	0.926701
3	100	0.8	1	1	0.924273	0.928155	0.929801	0.93006	0.929801	0.928155	0.924273
3	100	0.8	1	1.5	0.919795	0.925932	0.928464	0.92931	0.928382	0.925932	0.919936
3	100	0.8	1	2	0.915067	0.922962	0.926778	0.927678	0.926778	0.923092	0.915067
3	100	0.8	1	2.5	0.910076	0.920775	0.924916	0.926406	0.925068	0.920775	0.910057
3	100	0.8	1	3	0.904891	0.917717	0.923328	0.924783	0.923328	0.917717	0.905015
3	100	0.8	1	3.5	0.899413	0.91553	0.921852	0.923472	0.921852	0.91553	0.899413
3	100	0.8	1	4	0.893861	0.912301	0.919878	0.921821	0.919878	0.912301	0.893861
3	100	0.8	1	5	0.882194	0.90652	0.91631	0.918853	0.91631	0.90652	0.882194
3	100	0.8	1	6	0.869939	0.90109	0.91282	0.915913	0.91282	0.90109	0.869939
3	100	0.8	1	7	0.857388	0.894917	0.909546	0.91257	0.909546	0.894917	0.857153
3	100	0.8	1	8	0.844067	0.888871	0.905366	0.909286	0.905366	0.889031	0.844067
3	200	0.1	1	0.25	0.0891014	0.0892924	0.0893909	0.0894302	0.0893909	0.0892924	0.0890975
3	200	0.1	1	0.5	0.088614	0.0890311	0.0892161	0.0892536	0.0892161	0.0890311	0.088614
3	200	0.1	1	0.75	0.0881055	0.0887464	0.0890258	0.0890823	0.0890135	0.0887464	0.0881055
3	200	0.1	1	1	0.0876448	0.0884674	0.0888519	0.0889356	0.0888519	0.0884674	0.0876448
3	200	0.1	1	1.5	0.08667	0.087929	0.0884782	0.0886486	0.0884703	0.087929	0.0867023
3	200	0.1	1	2	0.0857852	0.0873754	0.0881201	0.088319	0.0881201	0.0874011	0.0857852
3	200	0.1	1	2.5	0.0848316	0.0868459	0.0877546	0.0879968	0.0877854	0.0868459	0.0848281
3	200	0.1	1	3	0.0839158	0.0863407	0.0874151	0.0877068	0.0874151	0.0863407	0.0839342
3	200	0.1	1	3.5	0.0830468	0.085808	0.0870635	0.0873611	0.0870635	0.085808	0.0830468
3	200	0.1	1	4	0.0821641	0.0852623	0.0867256	0.0870604	0.0867256	0.0852623	0.0821641
3	200	0.1	1	5	0.0804105	0.0842679	0.0860472	0.0864834	0.0860472	0.0842679	0.0804105
3	200	0.1	1	6	0.0788224	0.0832665	0.08537	0.0858872	0.08537	0.0832665	0.0788224
3	200	0.1	1	7	0.07723	0.0822907	0.0847291	0.0853114	0.0847291	0.0822907	0.0771888
3	200	0.1	1	8	0.0757327	0.0813529	0.084074	0.0847067	0.084074	0.0813765	0.0757327
3	200	0.2	1	0.25	0.231725	0.232494	0.232856	0.233011	0.232856	0.232494	0.231677
3	200	0.2	1	0.5	0.229878	0.231459	0.232135	0.2323	0.232135	0.231459	0.229878
3	200	0.2	1	0.75	0.228074	0.230367	0.23147	0.231746	0.231469	0.230367	0.228074
3	200	0.2	1	1	0.226228	0.229405	0.230781	0.231141	0.230781	0.229405	0.226228
3	200	0.2	1	1.5	0.222595	0.2273	0.229448	0.230056	0.229383	0.2273	0.222755
3	200	0.2	1	2	0.21921	0.225215	0.228108	0.228852	0.228108	0.225312	0.21921
3	200	0.2	1	2.5	0.215643	0.223312	0.226641	0.227565	0.226776	0.223312	0.215702
3	200	0.2	1	3	0.212274	0.221316	0.225361	0.226441	0.225361	0.221316	0.212356
3	200	0.2	1	3.5	0.208975	0.219377	0.224048	0.225233	0.224048	0.219377	0.208975
3	200	0.2	1	4	0.205617	0.217309	0.222806	0.224138	0.222806	0.217309	0.205617
3	200	0.2	1	5	0.199146	0.213512	0.22023	0.221844	0.22023	0.213512	0.199146
3	200	0.2	1	6	0.19323	0.209785	0.217673	0.219588	0.217673	0.209785	0.19323
3	200	0.2	1	7	0.187303	0.206119	0.215237	0.217433	0.215237	0.206119	0.187126
3	200	0.2	1	8	0.181766	0.202651	0.212817	0.215233	0.212817	0.20274	0.181766
3	200	0.5	1	0.25	0.864102	0.865452	0.865963	0.866258	0.865963	0.865452	0.864018
3	200	0.5	1	0.5	0.860749	0.863577	0.864779	0.865337	0.864779	0.863577	0.860749
3	200	0.5	1	0.75	0.857528	0.861722	0.863686	0.864069	0.863603	0.861722	0.857528
3	200	0.5	1	1	0.854275	0.859878	0.862563	0.863208	0.862563	0.859878	0.854275
3	200	0.5	1	1.5	0.847214	0.856333	0.859805	0.860992	0.859904	0.856333	0.847491
3	200	0.5	1	2	0.840736	0.852291	0.857606	0.858881	0.857606	0.852312	0.840736
3	200	0.5	1	2.5	0.833241	0.848536	0.854942	0.856746	0.855124	0.848536	0.833213
3	200	0.5	1	3	0.826078	0.844674	0.852743	0.854677	0.852743	0.844674	0.826248
3	200	0.5	1	3.5	0.818752	0.840841	0.850044	0.852378	0.850044	0.840841	0.818752
3	200	0.5	1	4	0.811286	0.83669	0.847755	0.850025	0.847755	0.83669	0.811286
3	200	0.5	1	5	0.79553	0.828796	0.842712	0.845793	0.842712	0.828796	0.79553
3	200	0.5	1	6	0.780093	0.82065	0.837613	0.841271	0.837613	0.82065	0.780093
3	200	0.5	1	7	0.763942	0.812205	0.832384	0.837083	0.832384	0.812205	0.763439
3	200	0.5	1	8	0.747858	0.804041	0.827255	0.832409	0.827255	0.804253	0.747858
3	200	0.8	1	0.25	0.9982	0.998242	0.998265	0.998278	0.998265	0.998242	0.998196
3	200	0.8	1	0.5	0.998047	0.998168	0.998218	0.99822	0.998218	0.998168	0.998047
3	200	0.8	1	0.75	0.997906	0.998085	0.998175	0.998192	0.998172	0.998085	0.997906
3	200	0.8	1	1	0.997761	0.998011	0.998119	0.998156	0.998119	0.998011	0.997761
3	200	0.8	1	1.5	0.9974	0.997843	0.99802	0.99806	0.998015	0.997843	0.99742
3	200	0.8	1	2	0.997049	0.997665	0.997905	0.997957	0.997905	0.997674	0.997049
3	200	0.8	1	2.5	0.99663	0.997481	0.997784	0.997871	0.997802	0.997481	0.996628
3	200	0.8	1	3	0.996136	0.997286	0.997687	0.997773	0.997687	0.997286	0.996148
3	200	0.8	1	3.5	0.99561	0.997071	0.997564	0.997664	0.997564	0.997071	0.99561
3	200	0.8	1	4	0.995014	0.996812	0.997432	0.997568	0.997432	0.996812	0.995014
3	200	0.8	1	5	0.993592	0.996336	0.997167	0.997352	0.997167	0.996336	0.993592
3	200	0.8	1	6	0.99195	0.995745	0.996861	0.997088	0.996861	0.995745	0.99195
3	200	0.8	1	7	0.98992	0.995092	0.996553	0.996854	0.996553	0.995092	0.989851
3	200	0.8	1	8	0.987538	0.994394	0.996216	0.996552	0.996216	0.994413	0.987538
3	300	0.1	1	0.25	0.113453	0.113733	0.113872	0.113919	0.113872	0.113733	0.113429
3	300	0.1	1	0.5	0.112736	0.113341	0.113609	0.113669	0.113609	0.113341	0.112736
3	300	0.1	1	0.75	0.112	0.112927	0.113345	0.113422	0.113329	0.112927	0.112
3	300	0.1	1	1	0.111325	0.112533	0.113081	0.113217	0.113081	0.112533	0.111325
3	300	0.1	1	1.5	0.109913	0.111733	0.112554	0.112778	0.112544	0.111733	0.109952
3	300	0.1	1	2	0.1086	0.110915	0.112028	0.112313	0.112028	0.110952	0.1086
3	300	0.1	1	2.5	0.107223	0.110159	0.111464	0.111846	0.111521	0.110159	0.10722
3	300	0.1	1	3	0.105894	0.10942	0.110991	0.111403	0.110991	0.10942	0.105927
3	300	0.1	1	3.5	0.10463	0.10864	0.110463	0.110915	0.110463	0.10864	0.10463
3	300	0.1	1	4	0.10334	0.107852	0.109971	0.110475	0.109971	0.107852	0.10334
3	300	0.1	1	5	0.100811	0.106399	0.108989	0.109605	0.108989	0.106399	0.100811
3	300	0.1	1	6	0.0984941	0.104942	0.107999	0.108737	0.107999	0.104942	0.0984941
3	300	0.1	1	7	0.0962091	0.103529	0.107065	0.107918	0.107065	0.103529	0.0961469
3	300	0.1	1	8	0.0940286	0.102155	0.106113	0.107052	0.106113	0.102205	0.0940286
3	300	0.2	1	0.25	0.323717	0.32475	0.325348	0.325459	0.325348	0.32475	0.323648
3	300	0.2	1	0.5	0.321008	0.323292	0.324301	0.324584	0.324301	0.323292	0.321008
3	300	0.2	1	0.75	0.318312	0.321768	0.323328	0.323601	0.323315	0.321768	0.318312
3	300	0.2	1	1	0.315771	0.32027	0.322393	0.32279	0.322393	0.32027	0.315771
3	300	0.2	1	1.5	0.310475	0.317278	0.320365	0.321151	0.320271	0.317278	0.310621
3	300	0.2	1	2	0.305572	0.314261	0.318383	0.319412	0.318383	0.314402	0.305572
3	300	0.2	1	2.5	0.300361	0.311423	0.316357	0.317787	0.316507	0.311423	0.300412
3	300	0.2	1	3	0.295474	0.308629	0.31455	0.316115	0.31455	0.308629	0.295539
3	300	0.2	1	3.5	0.290604	0.305775	0.312535	0.314297	0.312535	0.305775	0.290604
3	300	0.2	1	4	0.285805	0.302811	0.310713	0.312646	0.310713	0.302811	0.285805
3	300	0.2	1	5	0.276342	0.297341	0.307005	0.309361	0.307005	0.297341	0.276342
3	300	0.2	1	6	0.267468	0.291833	0.303353	0.306143	0.303353	0.291833	0.267468
3	300	0.2	1	7	0.258789	0.286508	0.299785	0.302953	0.299785	0.286508	0.258528
3	300	0.2	1	8	0.250607	0.281353	0.296188	0.299697	0.296188	0.281515	0.250607
3	300	0.5	1	0.25	0.962996	0.9636	0.963839	0.963854	0.963839	0.9636	0.962943
3	300	0.5	1	0.5	0.961481	0.962769	0.963325	0.963438	0.963325	0.962769	0.961481
3	300	0.5	1	0.75	0.959909	0.961957	0.962833	0.962952	0.962741	0.961957	0.959909
3	300	0.5	1	1	0.958421	0.961106	0.962252	0.96252	0.962252	0.961106	0.958421
3	300	0.5	1	1.5	0.955028	0.959344	0.961092	0.961583	0.961023	0.959344	0.955111
3	300	0.5	1	2	0.951696	0.95749	0.959974	0.960566	0.959974	0.957579	0.951696
3	300	0.5	1	2.5	0.947927	0.955658	0.958738	0.959522	0.95886	0.955658	0.947956
3	300	0.5	1	3	0.944074	0.953775	0.957615	0.958583	0.957615	0.953775	0.944165
3	300	0.5	1	3.5	0.940098	0.951793	0.956405	0.957446	0.956405	0.951793	0.940098
3	300	0.5	1	4	0.935891	0.94973	0.955197	0.956426	0.955197	0.94973	0.935891
3	300	0.5	1	5	0.926732	0.945614	0.952726	0.95427	0.952726	0.945614	0.926732
3	300	0.5	1	6	0.91723	0.941092	0.950156	0.95213	0.950156	0.941092	0.91723
3	300	0.5	1	7	0.906779	0.93652	0.947473	0.949917	0.947473	0.93652	0.906473
3	300	0.5	1	8	0.895785	0.931713	0.944718	0.947394	0.944718	0.931882	0.895785
3	300	0.8	1	0.25	0.999969	0.99997	0.999971	0.999971	0.999971	0.99997	0.999969
3	300	0.8	1	0.5	0.999965	0.999969	0.99997	0.99997	0.99997	0.999969	0.999965
3	300	0.8	1	0.75	0.999961	0.999966	0.999968	0.999969	0.999969	0.999966	0.999961
3	300	0.8	1	1	0.999956	0.999964	0.999967	0.999968	0.999967	0.999964	0.999956
3	300	0.8	1	1.5	0.999945	0.999959	0.999964	0.999965	0.999964	0.999959	0.999945
3	300	0.8	1	2	0.999931	0.999953	0.999961	0.999963	0.999961	0.999953	0.999931
3	300	0.8	1	2.5	0.999914	0.999947	0.999957	0.99996	0.999957	0.999947	0.999914
3	300	0.8	1	3	0.999893	0.99994	0.999953	0.999956	0.999953	0.99994	0.999894
3	300	0.8	1	3.5	0.999869	0.999932	0.999949	0.999953	0.999949	0.999932	0.999869
3	300	0.8	1	4	0.999838	0.999923	0.999945	0.99995	0.999945	0.999923	0.999838
3	300	0.8	1	5	0.999757	0.999902	0.999935	0.999942	0.999935	0.999902	0.999757
3	300	0.8	1	6	0.999648	0.999875	0.999924	0.999933	0.999924	0.999875	0.999648
3	300	0.8	1	7	0.999492	0.999843	0.999912	0.999923	0.999912	0.999843	0.999486
3	300	0.8	1	8	0.999282	0.999804	0.999897	0.999911	0.999897	0.999806	0.999282
3	500	0.1	1	0.25	0.161157	0.161637	0.161876	0.161921	0.161876	0.161637	0.161133
3	500	0.1	1	0.5	0.159973	0.160986	0.161421	0.161559	0.161421	0.160986	0.159973
3	500	0.1	1	0.75	0.158805	0.160309	0.160995	0.161142	0.160968	0.160309	0.158805
3	500	0.1	1	1	0.157676	0.159667	0.160563	0.160784	0.160563	0.159667	0.157676
3	500	0.1	1	1.5	0.155363	0.158354	0.159693	0.160049	0.159666	0.158354	0.155427
3	500	0.1	1	2	0.15321	0.157013	0.158837	0.159298	0.158837	0.157075	0.15321
3	500	0.1	1	2.5	0.150949	0.15578	0.157925	0.15853	0.157998	0.15578	0.150957
3	500	0.1	1	3	0.148797	0.154536	0.157128	0.15781	0.157128	0.154536	0.148844
3	500	0.1	1	3.5	0.146699	0.153276	0.156264	0.157026	0.156264	0.153276	0.146699
3	500	0.1	1	4	0.144617	0.151998	0.155463	0.156281	0.155463	0.151998	0.144617
3	500	0.1	1	5	0.140488	0.14963	0.15384	0.154864	0.15384	0.14963	0.140488
3	500	0.1	1	6	0.136707	0.147229	0.152235	0.153451	0.152235	0.147229	0.136707
3	500	0.1	1	7	0.132979	0.144917	0.150691	0.152102	0.150691	0.144917	0.132886
3	500	0.1	1	8	0.129441	0.142681	0.149129	0.150661	0.149129	0.14275	0.129441
3	500	0.2	1	0.25	0.491929	0.493523	0.494242	0.494462	0.494242	0.493523	0.491893
3	500	0.2	1	0.5	0.488114	0.491409	0.492856	0.493216	0.492856	0.491409	0.488114
3	500	0.2	1	0.75	0.484258	0.489168	0.491412	0.491871	0.491377	0.489168	0.484258
3	500	0.2	1	1	0.480548	0.487077	0.490063	0.49069	0.490063	0.487077	0.480548
3	500	0.2	1	1.5	0.472905	0.482801	0.487212	0.488355	0.48709	0.482801	0.473121
3	500	0.2	1	2	0.465708	0.478386	0.484342	0.485876	0.484342	0.478566	0.465708
3	500	0.2	1	2.5	0.458091	0.474287	0.481385	0.4834	0.481628	0.474287	0.458118
3	500	0.2	1	3	0.450791	0.470189	0.4788	0.481025	0.4788	0.470189	0.450924
3	500	0.2	1	3.5	0.443642	0.46595	0.47589	0.478396	0.47589	0.46595	0.443642
3	500	0.2	1	4	0.436419	0.461626	0.473273	0.475962	0.473273	0.461626	0.436419
3	500	0.2	1	5	0.422154	0.453561	0.467861	0.471255	0.467861	0.453561	0.422154
3	500	0.2	1	6	0.408821	0.445443	0.462461	0.466523	0.462461	0.445443	0.408821
3	500	0.2	1	7	0.39555	0.437467	0.457226	0.46195	0.457226	0.437467	0.395149
3	500	0.2	1	8	0.382805	0.429803	0.451926	0.457127	0.451926	0.430005	0.382805
3	500	0.5	1	0.25	0.997992	0.998053	0.998078	0.998089	0.998078	0.998053	0.997984
3	500	0.5	1	0.5	0.997836	0.997967	0.998023	0.998038	0.998023	0.997967	0.997836
3	500	0.5	1	0.75	0.997671	0.997881	0.997972	0.997988	0.997966	0.997881	0.997671
3	500	0.5	1	1	0.997498	0.997793	0.997914	0.997938	0.997914	0.997793	0.997498
3	500	0.5	1	1.5	0.997109	0.997603	0.997795	0.997844	0.997793	0.997603	0.997117
3	500	0.5	1	2	0.996692	0.997394	0.997674	0.997738	0.997674	0.997401	0.996692
3	500	0.5	1	2.5	0.996187	0.997183	0.997535	0.997626	0.997548	0.997183	0.996189
3	500	0.5	1	3	0.995646	0.996956	0.997413	0.997514	0.997413	0.996956	0.995663
3	500	0.5	1	3.5	0.995044	0.99671	0.997266	0.997396	0.997266	0.99671	0.995044
3	500	0.5	1	4	0.994369	0.996431	0.997128	0.997266	0.997128	0.996431	0.994369
3	500	0.5	1	5	0.992753	0.995865	0.996818	0.997014	0.996818	0.995865	0.992753
3	500	0.5	1	6	0.990876	0.995198	0.996484	0.996741	0.996484	0.995198	0.990876
3	500	0.5	1	7	0.98857	0.994466	0.996128	0.99645	0.996128	0.994466	0.988508
3	500	0.5	1	8	0.985889	0.993657	0.995737	0.996126	0.995737	0.993679	0.985889
3	500	0.8	1	0.25	1	1	1	1	1	1	1
3	500	0.8	1	0.5	1	1	1	1	1	1	1
3	500	0.8	1	0.75	1	1	1	1	1	1	1
3	500	0.8	1	1	1	1	1	1	1	1	1
3	500	0.8	1	1.5	1	1	1	1	1	1	1
3	500	0.8	1	2	1	1	1	1	1	1	1
3	500	0.8	1	2.5	1	1	1	1	1	1	1
3	500	0.8	1	3	1	1	1	1	1	1	1
3	500	0.8	1	3.5	1	1	1	1	1	1	1
3	500	0.8	1	4	1	1	1	1	1	1	1
3	500	0.8	1	5	1	1	1	1	1	1	1
3	500	0.8	1	6	1	1	1	1	1	1	1
3	500	0.8	1	7	0.999999	1	1	1	1	1	0.999999
3	500	0.8	1	8	0.999999	1	1	1	1	1	0.999999

## Sheet: var1J9
Power estimated with the Raschpower procedure for different values of the sample size per group (Ng), the group effect (g), the variance of the item distribution (s²dj)and the gap between the means of the two normal distributions (a) when the variance of the latent variable s²θ=1 and the number of items J=9
J	Ng	g	s2q	s2dj	a=-3/4sdj	a=-1/2sdj	a=-1/4sdj	a=0	a=1/4sdj	a=1/2sdj	a=3/4sdj
9	50	0.1	1	0.25	0.0586449	0.0586165	0.0585924	0.0585959	0.058585	0.0586165	0.058646
9	50	0.1	1	0.5	0.0587303	0.0586783	0.0586775	0.0586978	0.058671	0.0586783	0.0587334
9	50	0.1	1	0.75	0.0587342	0.0586702	0.0587027	0.0587228	0.0586967	0.0586893	0.0587174
9	50	0.1	1	1	0.0586278	0.0586468	0.0586893	0.0586468	0.0586874	0.0586468	0.0586293
9	50	0.1	1	1.5	0.0583136	0.0585179	0.0586162	0.0586689	0.0586162	0.0585193	0.0583179
9	50	0.1	1	2	0.0579563	0.0582691	0.0584712	0.058598	0.0584712	0.0582691	0.0579563
9	50	0.1	1	2.5	0.0576045	0.0580258	0.0582991	0.0583666	0.0582997	0.0579927	0.0576045
9	50	0.1	1	3	0.0572719	0.0577628	0.0581363	0.0582152	0.0581387	0.0577609	0.0572739
9	50	0.1	1	3.5	0.0569232	0.0575396	0.0579176	0.0580266	0.057921	0.0575357	0.0569232
9	50	0.1	1	4	0.0566136	0.0572884	0.0577181	0.0578781	0.057716	0.0572823	0.0566136
9	50	0.1	1	5	0.0559906	0.0568297	0.0573455	0.057528	0.0573494	0.0568297	0.0559948
9	50	0.1	1	6	0.0554177	0.0564811	0.0570424	0.0571873	0.0570379	0.0564811	0.0554148
9	50	0.1	1	7	0.0549021	0.0561148	0.0568012	0.056948	0.0568051	0.0561148	0.0549021
9	50	0.1	1	8	0.0543297	0.0557005	0.0565224	0.0568202	0.0565187	0.0557031	0.0543297
9	50	0.2	1	0.25	0.120447	0.120309	0.120297	0.120297	0.120297	0.120309	0.120451
9	50	0.2	1	0.5	0.120864	0.120561	0.120507	0.120603	0.120509	0.120561	0.120858
9	50	0.2	1	0.75	0.120708	0.120654	0.120691	0.120697	0.120699	0.120645	0.120715
9	50	0.2	1	1	0.120336	0.120494	0.120602	0.1207	0.120595	0.120494	0.120308
9	50	0.2	1	1.5	0.119388	0.119848	0.120274	0.120614	0.120274	0.119854	0.119403
9	50	0.2	1	2	0.118196	0.119127	0.119843	0.120011	0.119843	0.119127	0.118196
9	50	0.2	1	2.5	0.116958	0.118285	0.119314	0.119554	0.119316	0.118278	0.116958
9	50	0.2	1	3	0.1158	0.117578	0.118626	0.119077	0.118634	0.117571	0.11591
9	50	0.2	1	3.5	0.11461	0.116591	0.118063	0.118382	0.118069	0.116578	0.11461
9	50	0.2	1	4	0.113546	0.115883	0.117395	0.117653	0.117388	0.115862	0.113546
9	50	0.2	1	5	0.111427	0.114344	0.116031	0.116682	0.116045	0.114344	0.111441
9	50	0.2	1	6	0.109648	0.11285	0.115053	0.115628	0.115038	0.11285	0.109639
9	50	0.2	1	7	0.107744	0.111765	0.114055	0.114712	0.114068	0.111765	0.107744
9	50	0.2	1	8	0.106	0.110593	0.113268	0.113901	0.113255	0.11059	0.106
9	50	0.5	1	0.25	0.499579	0.498558	0.497869	0.498493	0.497412	0.498558	0.499595
9	50	0.5	1	0.5	0.500473	0.499833	0.500416	0.499979	0.500426	0.499833	0.500529
9	50	0.5	1	0.75	0.502891	0.501695	0.502376	0.502177	0.502415	0.501712	0.502573
9	50	0.5	1	1	0.500913	0.501524	0.502832	0.501902	0.503019	0.501524	0.500939
9	50	0.5	1	1.5	0.495216	0.498449	0.500237	0.501584	0.500237	0.498472	0.495082
9	50	0.5	1	2	0.491667	0.494125	0.498364	0.498741	0.498364	0.494125	0.491667
9	50	0.5	1	2.5	0.485094	0.491661	0.494951	0.49657	0.49496	0.491443	0.485094
9	50	0.5	1	3	0.479191	0.487138	0.493114	0.493475	0.493156	0.487106	0.478581
9	50	0.5	1	3.5	0.473406	0.482679	0.489303	0.492447	0.489517	0.48261	0.473406
9	50	0.5	1	4	0.467961	0.479145	0.487038	0.488966	0.487001	0.479038	0.467961
9	50	0.5	1	5	0.456385	0.470973	0.481072	0.482933	0.481139	0.470973	0.456458
9	50	0.5	1	6	0.446219	0.464049	0.475212	0.478774	0.475132	0.464049	0.446164
9	50	0.5	1	7	0.436206	0.456704	0.469056	0.474175	0.469121	0.456704	0.436206
9	50	0.5	1	8	0.427879	0.451443	0.464101	0.468259	0.464041	0.451319	0.427879
9	50	0.8	1	0.25	0.874804	0.874447	0.87452	0.873989	0.874519	0.874447	0.874633
9	50	0.8	1	0.5	0.876616	0.876217	0.876475	0.87648	0.876483	0.876217	0.876775
9	50	0.8	1	0.75	0.877622	0.876096	0.877466	0.876838	0.877497	0.876109	0.877649
9	50	0.8	1	1	0.878376	0.877281	0.877	0.877329	0.876973	0.877281	0.877938
9	50	0.8	1	1.5	0.874861	0.877095	0.877393	0.877215	0.877393	0.877115	0.875139
9	50	0.8	1	2	0.870324	0.873354	0.876028	0.878009	0.876028	0.873354	0.870324
9	50	0.8	1	2.5	0.865551	0.871152	0.874451	0.875393	0.874458	0.871066	0.865551
9	50	0.8	1	3	0.861126	0.866878	0.871651	0.872973	0.871684	0.866852	0.861159
9	50	0.8	1	3.5	0.855773	0.865189	0.869003	0.871524	0.869026	0.865128	0.855773
9	50	0.8	1	4	0.850758	0.861709	0.867313	0.86858	0.867283	0.862238	0.850758
9	50	0.8	1	5	0.841174	0.854241	0.86309	0.866222	0.863119	0.854241	0.841245
9	50	0.8	1	6	0.830657	0.847878	0.857951	0.861411	0.857877	0.847878	0.8306
9	50	0.8	1	7	0.820215	0.841011	0.852487	0.856911	0.852545	0.841011	0.820215
9	50	0.8	1	8	0.809356	0.834786	0.847966	0.852256	0.847912	0.834831	0.809356
9	100	0.1	1	0.25	0.0810387	0.0810656	0.0810476	0.080997	0.0810341	0.0810656	0.0810471
9	100	0.1	1	0.5	0.0808666	0.080958	0.0810368	0.0810344	0.0810331	0.080958	0.0808695
9	100	0.1	1	0.75	0.080586	0.0808231	0.0809067	0.0810087	0.0809146	0.0808249	0.0805897
9	100	0.1	1	1	0.0803556	0.080588	0.0807476	0.080826	0.0807436	0.080588	0.0803586
9	100	0.1	1	1.5	0.0798074	0.0801801	0.0804464	0.0805093	0.0804464	0.0801573	0.0798155
9	100	0.1	1	2	0.0791763	0.0797222	0.0801339	0.080174	0.0801339	0.0797222	0.0791763
9	100	0.1	1	2.5	0.0785626	0.0792396	0.0797347	0.0799158	0.0797356	0.0792214	0.0785626
9	100	0.1	1	3	0.0779575	0.0788165	0.0793402	0.0795612	0.0793445	0.0788157	0.0779532
9	100	0.1	1	3.5	0.0773101	0.0784145	0.0790526	0.0792104	0.0790556	0.0784077	0.0773101
9	100	0.1	1	4	0.0767091	0.0779936	0.0787463	0.078935	0.078738	0.0779799	0.0767091
9	100	0.1	1	5	0.0755779	0.0771459	0.0780534	0.0783917	0.0780734	0.0771459	0.0755854
9	100	0.1	1	6	0.0745066	0.0763404	0.0774642	0.0778028	0.0774562	0.0763404	0.0745013
9	100	0.1	1	7	0.0734662	0.0757081	0.0769112	0.0772806	0.0769179	0.0757081	0.0734662
9	100	0.1	1	8	0.0725271	0.0750136	0.076361	0.0767938	0.0763546	0.0750171	0.0725271
9	100	0.2	1	0.25	0.201383	0.201451	0.201442	0.20139	0.201502	0.201451	0.20141
9	100	0.2	1	0.5	0.200689	0.200996	0.201235	0.201155	0.201239	0.200996	0.200712
9	100	0.2	1	0.75	0.199957	0.200333	0.200566	0.201154	0.200564	0.200386	0.19997
9	100	0.2	1	1	0.19901	0.199877	0.200396	0.200779	0.200381	0.199877	0.198962
9	100	0.2	1	1.5	0.196711	0.19802	0.199188	0.199683	0.199188	0.198009	0.196741
9	100	0.2	1	2	0.194548	0.19658	0.197596	0.1984	0.197596	0.19658	0.194548
9	100	0.2	1	2.5	0.192186	0.194799	0.196651	0.197281	0.196654	0.194833	0.192186
9	100	0.2	1	3	0.189885	0.193318	0.195425	0.19606	0.195441	0.193318	0.189887
9	100	0.2	1	3.5	0.18753	0.19151	0.193979	0.194918	0.19399	0.191485	0.18753
9	100	0.2	1	4	0.185381	0.190068	0.192697	0.193758	0.192682	0.190027	0.185381
9	100	0.2	1	5	0.18124	0.186966	0.190474	0.191679	0.190531	0.186966	0.181268
9	100	0.2	1	6	0.177171	0.184013	0.188271	0.189522	0.188241	0.184013	0.177151
9	100	0.2	1	7	0.173484	0.181462	0.186049	0.187494	0.186074	0.181462	0.173484
9	100	0.2	1	8	0.169924	0.179146	0.184099	0.185675	0.184076	0.179163	0.169924
9	100	0.5	1	0.25	0.799763	0.799767	0.799451	0.799042	0.799339	0.799767	0.799844
9	100	0.5	1	0.5	0.798581	0.799543	0.799543	0.800226	0.799143	0.799543	0.798639
9	100	0.5	1	0.75	0.796536	0.797911	0.799424	0.798869	0.799464	0.797928	0.796298
9	100	0.5	1	1	0.794154	0.796084	0.79825	0.798471	0.798374	0.796084	0.793946
9	100	0.5	1	1.5	0.789137	0.792124	0.794132	0.795	0.794132	0.792104	0.789216
9	100	0.5	1	2	0.783336	0.787912	0.791573	0.792868	0.791573	0.787912	0.783336
9	100	0.5	1	2.5	0.777046	0.783761	0.787596	0.789447	0.787605	0.783559	0.777046
9	100	0.5	1	3	0.770565	0.779509	0.784473	0.785952	0.784514	0.779473	0.770663
9	100	0.5	1	3.5	0.763951	0.774911	0.78214	0.783284	0.78217	0.774839	0.763951
9	100	0.5	1	4	0.758264	0.770636	0.778276	0.780824	0.778221	0.770708	0.758264
9	100	0.5	1	5	0.74541	0.76243	0.77178	0.774746	0.771781	0.76243	0.745494
9	100	0.5	1	6	0.733452	0.754576	0.76597	0.769616	0.765884	0.754576	0.73339
9	100	0.5	1	7	0.721877	0.745803	0.760312	0.763861	0.760384	0.745803	0.721877
9	100	0.5	1	8	0.709307	0.738273	0.75431	0.759039	0.754241	0.738326	0.709307
9	100	0.8	1	0.25	0.993787	0.993677	0.993566	0.993664	0.993597	0.993677	0.993777
9	100	0.8	1	0.5	0.993758	0.993739	0.993821	0.993739	0.993802	0.993739	0.993775
9	100	0.8	1	0.75	0.993513	0.993685	0.993733	0.993723	0.993714	0.9937	0.993517
9	100	0.8	1	1	0.993325	0.993598	0.993675	0.99382	0.993697	0.993598	0.993369
9	100	0.8	1	1.5	0.992732	0.993213	0.993327	0.993478	0.993327	0.993216	0.992736
9	100	0.8	1	2	0.992245	0.992719	0.993073	0.993159	0.993073	0.992719	0.992245
9	100	0.8	1	2.5	0.991494	0.992283	0.992749	0.992877	0.99275	0.99229	0.991494
9	100	0.8	1	3	0.990735	0.99176	0.992355	0.992623	0.99236	0.991756	0.990745
9	100	0.8	1	3.5	0.989847	0.991271	0.992001	0.99224	0.992005	0.991261	0.989847
9	100	0.8	1	4	0.988885	0.990764	0.991581	0.991874	0.991576	0.990749	0.988885
9	100	0.8	1	5	0.987151	0.989562	0.990877	0.991236	0.990886	0.989562	0.987165
9	100	0.8	1	6	0.984941	0.988449	0.990092	0.990411	0.990056	0.988449	0.984948
9	100	0.8	1	7	0.982642	0.987163	0.989225	0.989705	0.989203	0.987163	0.982642
9	100	0.8	1	8	0.980319	0.98577	0.988381	0.989125	0.988371	0.98578	0.980319
9	200	0.1	1	0.25	0.12261	0.122702	0.122723	0.122732	0.122736	0.122702	0.12261
9	200	0.1	1	0.5	0.122031	0.122313	0.122407	0.122416	0.12242	0.122313	0.122045
9	200	0.1	1	0.75	0.121422	0.121865	0.122089	0.122201	0.122097	0.121868	0.121429
9	200	0.1	1	1	0.12077	0.121368	0.121725	0.121862	0.121717	0.121368	0.120772
9	200	0.1	1	1.5	0.119598	0.120407	0.120993	0.121149	0.120993	0.120419	0.119598
9	200	0.1	1	2	0.118418	0.119538	0.120206	0.120499	0.120206	0.119538	0.118418
9	200	0.1	1	2.5	0.11721	0.11863	0.119593	0.119921	0.119588	0.118617	0.11721
9	200	0.1	1	3	0.116045	0.117764	0.118826	0.119272	0.118835	0.117758	0.116055
9	200	0.1	1	3.5	0.11486	0.116923	0.118212	0.118654	0.118218	0.11691	0.11486
9	200	0.1	1	4	0.113745	0.116193	0.117554	0.117979	0.117548	0.116175	0.113745
9	200	0.1	1	5	0.111543	0.114532	0.116302	0.116838	0.116315	0.114532	0.111558
9	200	0.1	1	6	0.109575	0.11309	0.115185	0.115796	0.11517	0.11309	0.109565
9	200	0.1	1	7	0.107692	0.111824	0.114109	0.114846	0.114121	0.111824	0.107692
9	200	0.1	1	8	0.105894	0.110458	0.113147	0.114005	0.113183	0.11046	0.105894
9	200	0.2	1	0.25	0.357836	0.357966	0.357861	0.357831	0.357848	0.357966	0.357826
9	200	0.2	1	0.5	0.355636	0.356594	0.357208	0.357391	0.357173	0.356594	0.355609
9	200	0.2	1	0.75	0.353345	0.354892	0.355709	0.356301	0.355754	0.354905	0.353372
9	200	0.2	1	1	0.351167	0.353153	0.354527	0.354607	0.354371	0.353153	0.351177
9	200	0.2	1	1.5	0.346792	0.349815	0.351745	0.352413	0.351745	0.349834	0.346851
9	200	0.2	1	2	0.342304	0.346547	0.348897	0.350119	0.348897	0.346547	0.342304
9	200	0.2	1	2.5	0.337949	0.343199	0.34654	0.347665	0.346535	0.343143	0.337949
9	200	0.2	1	3	0.333336	0.339974	0.343919	0.345447	0.343938	0.339948	0.333341
9	200	0.2	1	3.5	0.329075	0.336483	0.341669	0.342872	0.34169	0.336507	0.329075
9	200	0.2	1	4	0.325033	0.333859	0.339231	0.34094	0.339203	0.333781	0.325033
9	200	0.2	1	5	0.316953	0.327797	0.334581	0.33654	0.33462	0.327797	0.317006
9	200	0.2	1	6	0.309377	0.322744	0.330365	0.332653	0.330308	0.322744	0.309367
9	200	0.2	1	7	0.302524	0.317711	0.326379	0.328993	0.326427	0.317711	0.302524
9	200	0.2	1	8	0.295511	0.312689	0.322773	0.325907	0.322728	0.312728	0.295511
9	200	0.5	1	0.25	0.978191	0.97839	0.978337	0.97842	0.978384	0.97839	0.978201
9	200	0.5	1	0.5	0.977643	0.977926	0.978109	0.978234	0.978113	0.977926	0.977677
9	200	0.5	1	0.75	0.976865	0.977356	0.977713	0.97786	0.977715	0.977349	0.976865
9	200	0.5	1	1	0.976037	0.976865	0.977338	0.977425	0.977349	0.976865	0.976011
9	200	0.5	1	1.5	0.974328	0.975511	0.976362	0.976617	0.976362	0.97553	0.974351
9	200	0.5	1	2	0.972619	0.974144	0.975273	0.97562	0.975273	0.974144	0.972619
9	200	0.5	1	2.5	0.970635	0.97282	0.974235	0.974617	0.974229	0.972788	0.970635
9	200	0.5	1	3	0.968587	0.971547	0.973181	0.973861	0.973194	0.971545	0.968606
9	200	0.5	1	3.5	0.966415	0.970082	0.972244	0.972797	0.97225	0.970059	0.966415
9	200	0.5	1	4	0.964304	0.968773	0.971091	0.971893	0.971077	0.968735	0.964304
9	200	0.5	1	5	0.959624	0.965972	0.96912	0.970085	0.969148	0.965972	0.959656
9	200	0.5	1	6	0.954943	0.962872	0.967037	0.968201	0.967003	0.962872	0.954917
9	200	0.5	1	7	0.949812	0.959932	0.964881	0.966426	0.964891	0.959932	0.949812
9	200	0.5	1	8	0.944922	0.957199	0.962895	0.964511	0.96287	0.95722	0.944922
9	200	0.8	1	0.25	0.999994	0.999994	0.999994	0.999994	0.999994	0.999994	0.999994
9	200	0.8	1	0.5	0.999994	0.999994	0.999994	0.999994	0.999994	0.999994	0.999994
9	200	0.8	1	0.75	0.999993	0.999993	0.999994	0.999994	0.999994	0.999993	0.999993
9	200	0.8	1	1	0.999992	0.999993	0.999993	0.999993	0.999993	0.999993	0.999992
9	200	0.8	1	1.5	0.999991	0.999992	0.999992	0.999993	0.999992	0.999992	0.999991
9	200	0.8	1	2	0.999988	0.999991	0.999992	0.999992	0.999992	0.999991	0.999988
9	200	0.8	1	2.5	0.999986	0.999989	0.999991	0.999991	0.99999	0.999989	0.999986
9	200	0.8	1	3	0.999983	0.999987	0.999989	0.99999	0.999989	0.999987	0.999983
9	200	0.8	1	3.5	0.999979	0.999985	0.999988	0.999989	0.999988	0.999985	0.999979
9	200	0.8	1	4	0.999975	0.999983	0.999987	0.999988	0.999986	0.999983	0.999975
9	200	0.8	1	5	0.999964	0.999977	0.999983	0.999985	0.999983	0.999977	0.999964
9	200	0.8	1	6	0.999948	0.999972	0.99998	0.999982	0.99998	0.999972	0.999948
9	200	0.8	1	7	0.999928	0.999963	0.999976	0.999979	0.999976	0.999963	0.999928
9	200	0.8	1	8	0.999901	0.999955	0.999971	0.999975	0.999971	0.999955	0.999901
9	300	0.1	1	0.25	0.163073	0.163238	0.163364	0.163447	0.16339	0.163238	0.163092
9	300	0.1	1	0.5	0.162217	0.162548	0.162837	0.162935	0.162818	0.162548	0.162243
9	300	0.1	1	0.75	0.161229	0.161822	0.162269	0.162366	0.16228	0.161839	0.161248
9	300	0.1	1	1	0.160346	0.161154	0.161654	0.16183	0.161646	0.161154	0.160362
9	300	0.1	1	1.5	0.158383	0.159743	0.160534	0.160818	0.160534	0.15975	0.158401
9	300	0.1	1	2	0.156668	0.158341	0.159377	0.159782	0.159377	0.158341	0.156668
9	300	0.1	1	2.5	0.154887	0.156969	0.158376	0.158924	0.15837	0.156939	0.154887
9	300	0.1	1	3	0.153096	0.155667	0.157334	0.157919	0.157346	0.155673	0.153107
9	300	0.1	1	3.5	0.151349	0.154495	0.156308	0.157027	0.15632	0.154476	0.151349
9	300	0.1	1	4	0.149662	0.153292	0.155383	0.156058	0.155377	0.153261	0.149662
9	300	0.1	1	5	0.146535	0.151004	0.15355	0.154336	0.153584	0.151004	0.146542
9	300	0.1	1	6	0.143615	0.148819	0.151925	0.152891	0.151903	0.148819	0.1436
9	300	0.1	1	7	0.140716	0.146777	0.150276	0.151393	0.150312	0.146777	0.140716
9	300	0.1	1	8	0.138034	0.145013	0.148834	0.150031	0.148832	0.145029	0.138034
9	300	0.2	1	0.25	0.498049	0.498824	0.49935	0.499108	0.499269	0.498824	0.497964
9	300	0.2	1	0.5	0.495165	0.496742	0.497483	0.497785	0.497495	0.496742	0.495218
9	300	0.2	1	0.75	0.492549	0.494271	0.495591	0.496357	0.495623	0.494289	0.492572
9	300	0.2	1	1	0.48941	0.491952	0.493847	0.494359	0.493781	0.491952	0.489413
9	300	0.2	1	1.5	0.483165	0.48722	0.490073	0.490943	0.490073	0.487194	0.483139
9	300	0.2	1	2	0.477304	0.482862	0.486546	0.487718	0.486546	0.482862	0.477304
9	300	0.2	1	2.5	0.471412	0.478459	0.482849	0.484465	0.482781	0.478381	0.471412
9	300	0.2	1	3	0.465368	0.474237	0.479542	0.48144	0.479583	0.474234	0.465425
9	300	0.2	1	3.5	0.459714	0.470105	0.476219	0.478504	0.476212	0.47004	0.459714
9	300	0.2	1	4	0.454005	0.466012	0.473074	0.475494	0.473079	0.465996	0.454005
9	300	0.2	1	5	0.443169	0.458103	0.466897	0.469732	0.466963	0.458103	0.443241
9	300	0.2	1	6	0.432964	0.451188	0.461421	0.464699	0.461342	0.451188	0.432913
9	300	0.2	1	7	0.422982	0.444066	0.456165	0.45942	0.456288	0.444066	0.422982
9	300	0.2	1	8	0.413637	0.43782	0.450901	0.455152	0.450873	0.437879	0.413637
9	300	0.5	1	0.25	0.998247	0.998269	0.998287	0.998284	0.998282	0.998269	0.998247
9	300	0.5	1	0.5	0.998151	0.998189	0.998212	0.998235	0.998213	0.998189	0.99815
9	300	0.5	1	0.75	0.998049	0.998105	0.998153	0.998179	0.998154	0.998106	0.998049
9	300	0.5	1	1	0.997927	0.998026	0.998097	0.99812	0.998101	0.998026	0.997933
9	300	0.5	1	1.5	0.997661	0.997842	0.997943	0.997988	0.997943	0.997839	0.997666
9	300	0.5	1	2	0.997379	0.997638	0.997797	0.997857	0.997797	0.997638	0.997379
9	300	0.5	1	2.5	0.997068	0.997436	0.997653	0.997733	0.997655	0.997439	0.997068
9	300	0.5	1	3	0.996722	0.99722	0.997493	0.997569	0.997493	0.997218	0.996726
9	300	0.5	1	3.5	0.996362	0.996992	0.997316	0.997429	0.997326	0.996988	0.996362
9	300	0.5	1	4	0.995949	0.996758	0.997153	0.997287	0.997152	0.996752	0.995949
9	300	0.5	1	5	0.995066	0.996249	0.996803	0.996983	0.996808	0.996249	0.995073
9	300	0.5	1	6	0.994047	0.9957	0.996469	0.996663	0.996463	0.9957	0.994041
9	300	0.5	1	7	0.992943	0.995161	0.996091	0.996349	0.996092	0.995161	0.992943
9	300	0.5	1	8	0.991671	0.994507	0.995714	0.996019	0.995715	0.99451	0.991671
9	300	0.8	1	0.25	1	1	1	1	1	1	1
9	300	0.8	1	0.5	1	1	1	1	1	1	1
9	300	0.8	1	0.75	1	1	1	1	1	1	1
9	300	0.8	1	1	1	1	1	1	1	1	1
9	300	0.8	1	1.5	1	1	1	1	1	1	1
9	300	0.8	1	2	1	1	1	1	1	1	1
9	300	0.8	1	2.5	1	1	1	1	1	1	1
9	300	0.8	1	3	1	1	1	1	1	1	1
9	300	0.8	1	3.5	1	1	1	1	1	1	1
9	300	0.8	1	4	1	1	1	1	1	1	1
9	300	0.8	1	5	1	1	1	1	1	1	1
9	300	0.8	1	6	1	1	1	1	1	1	1
9	300	0.8	1	7	1	1	1	1	1	1	1
9	300	0.8	1	8	1	1	1	1	1	1	1
9	500	0.1	1	0.25	0.243088	0.243475	0.243714	0.243864	0.243741	0.243475	0.243117
9	500	0.1	1	0.5	0.241492	0.242225	0.242627	0.242907	0.242643	0.242225	0.241546
9	500	0.1	1	0.75	0.240009	0.241005	0.241645	0.241954	0.24165	0.241031	0.240009
9	500	0.1	1	1	0.23845	0.239852	0.240654	0.241042	0.240661	0.239852	0.238465
9	500	0.1	1	1.5	0.235321	0.237421	0.238834	0.239319	0.238834	0.237414	0.235348
9	500	0.1	1	2	0.232318	0.235128	0.236929	0.237534	0.236929	0.235128	0.232318
9	500	0.1	1	2.5	0.229373	0.232916	0.235179	0.236009	0.235187	0.232875	0.229373
9	500	0.1	1	3	0.226445	0.230826	0.233439	0.234381	0.233456	0.230809	0.226468
9	500	0.1	1	3.5	0.223639	0.228707	0.231807	0.232912	0.231815	0.228667	0.223639
9	500	0.1	1	4	0.220894	0.226668	0.230221	0.231394	0.230199	0.226651	0.220894
9	500	0.1	1	5	0.215564	0.223015	0.227192	0.228653	0.227213	0.223015	0.215603
9	500	0.1	1	6	0.2108	0.219411	0.224493	0.226042	0.224455	0.219411	0.210798
9	500	0.1	1	7	0.206153	0.216086	0.221862	0.223582	0.221904	0.216086	0.206153
9	500	0.1	1	8	0.201734	0.212991	0.219442	0.221426	0.219448	0.213007	0.201734
9	500	0.2	1	0.25	0.714513	0.715347	0.715849	0.716035	0.715823	0.715347	0.714572
9	500	0.2	1	0.5	0.711174	0.712557	0.71362	0.714233	0.713623	0.712557	0.711251
9	500	0.2	1	0.75	0.707745	0.709821	0.71131	0.712131	0.711375	0.709845	0.707797
9	500	0.2	1	1	0.704393	0.707248	0.709343	0.710031	0.709246	0.707248	0.70444
9	500	0.2	1	1.5	0.697352	0.701883	0.705157	0.706056	0.705157	0.701871	0.697451
9	500	0.2	1	2	0.690438	0.696889	0.700971	0.702518	0.700971	0.696889	0.690438
9	500	0.2	1	2.5	0.6836	0.691865	0.697011	0.69891	0.69706	0.691784	0.6836
9	500	0.2	1	3	0.67668	0.68679	0.693055	0.695129	0.693116	0.686775	0.676736
9	500	0.2	1	3.5	0.670052	0.682034	0.689363	0.691839	0.689396	0.681915	0.670052
9	500	0.2	1	4	0.663349	0.677328	0.6856	0.688332	0.685593	0.677182	0.663349
9	500	0.2	1	5	0.650133	0.668197	0.678383	0.681995	0.678532	0.668197	0.650143
9	500	0.2	1	6	0.637753	0.659599	0.671895	0.67584	0.671859	0.659599	0.637755
9	500	0.2	1	7	0.625409	0.651165	0.665689	0.66979	0.665751	0.651165	0.625409
9	500	0.2	1	8	0.613689	0.643413	0.659681	0.664686	0.659612	0.643561	0.613689
9	500	0.5	1	0.25	0.999993	0.999993	0.999993	0.999993	0.999993	0.999993	0.999993
9	500	0.5	1	0.5	0.999992	0.999992	0.999993	0.999993	0.999993	0.999992	0.999992
9	500	0.5	1	0.75	0.999991	0.999992	0.999992	0.999992	0.999992	0.999992	0.999991
9	500	0.5	1	1	0.99999	0.999991	0.999992	0.999992	0.999992	0.999991	0.99999
9	500	0.5	1	1.5	0.999988	0.99999	0.999991	0.999991	0.999991	0.99999	0.999988
9	500	0.5	1	2	0.999985	0.999988	0.999989	0.99999	0.999989	0.999988	0.999985
9	500	0.5	1	2.5	0.999982	0.999986	0.999988	0.999988	0.999988	0.999986	0.999982
9	500	0.5	1	3	0.999977	0.999983	0.999986	0.999987	0.999986	0.999983	0.999978
9	500	0.5	1	3.5	0.999973	0.999981	0.999985	0.999986	0.999985	0.999981	0.999973
9	500	0.5	1	4	0.999967	0.999978	0.999983	0.999984	0.999983	0.999978	0.999967
9	500	0.5	1	5	0.999952	0.999971	0.999979	0.999981	0.999979	0.999971	0.999952
9	500	0.5	1	6	0.999933	0.999963	0.999974	0.999977	0.999974	0.999963	0.999933
9	500	0.5	1	7	0.999907	0.999953	0.999969	0.999973	0.999969	0.999953	0.999907
9	500	0.5	1	8	0.999875	0.999942	0.999963	0.999968	0.999963	0.999942	0.999875
9	500	0.8	1	0.25	1	1	1	1	1	1	1
9	500	0.8	1	0.5	1	1	1	1	1	1	1
9	500	0.8	1	0.75	1	1	1	1	1	1	1
9	500	0.8	1	1	1	1	1	1	1	1	1
9	500	0.8	1	1.5	1	1	1	1	1	1	1
9	500	0.8	1	2	1	1	1	1	1	1	1
9	500	0.8	1	2.5	1	1	1	1	1	1	1
9	500	0.8	1	3	1	1	1	1	1	1	1
9	500	0.8	1	3.5	1	1	1	1	1	1	1
9	500	0.8	1	4	1	1	1	1	1	1	1
9	500	0.8	1	5	1	1	1	1	1	1	1
9	500	0.8	1	6	1	1	1	1	1	1	1
9	500	0.8	1	7	1	1	1	1	1	1	1
9	500	0.8	1	8	1	1	1	1	1	1	1

## Sheet: var1J15
Power estimated with the Raschpower procedure for different values of the sample size per group (Ng), the group effect (g), the variance of the item distribution (s²dj)and the gap between the means of the two normal distributions (a) when the variance of the latent variable s²θ=1 and the number of items J=15
J	Ng	g	s2q	s2dj	a=-3/4sdj	a=-1/2sdj	a=-1/4sdj	a=0	a=1/4sdj	a=1/2sdj	a=3/4sdj
15	50	0.1	1	0.25	0.0607081	0.0606849	0.0607107	0.0607139	0.0607099	0.0606856	0.060708
15	50	0.1	1	0.5	0.0608522	0.0607754	0.0607244	0.0607312	0.0607244	0.0607754	0.0608503
15	50	0.1	1	0.75	0.0611155	0.060931	0.060842	0.0607916	0.0608418	0.0609312	0.0611098
15	50	0.1	1	1	0.0612188	0.0610716	0.0609201	0.0608616	0.0609525	0.0610732	0.061219
15	50	0.1	1	1.5	0.0613216	0.0611801	0.0611031	0.0610482	0.0611332	0.061182	0.0613189
15	50	0.1	1	2	0.0612716	0.0612348	0.0612126	0.0612756	0.0612142	0.0612361	0.0612732
15	50	0.1	1	2.5	0.0611224	0.0611477	0.0612622	0.0613705	0.061265	0.0611477	0.0611233
15	50	0.1	1	3	0.0610058	0.0610353	0.0612858	0.0613663	0.0612847	0.0610361	0.061007
15	50	0.1	1	3.5	0.0607986	0.0609967	0.0611867	0.0613199	0.0611953	0.0609977	0.0608006
15	50	0.1	1	4	0.0604933	0.0608793	0.0612079	0.0613563	0.061205	0.060876	0.0604933
15	50	0.1	1	5	0.0599247	0.0605573	0.0610413	0.061223	0.0610425	0.0605573	0.0599247
15	50	0.1	1	6	0.0593907	0.0601377	0.0607992	0.0610168	0.0608259	0.0601399	0.0593928
15	50	0.1	1	7	0.0588819	0.0598313	0.0605607	0.0607967	0.0605707	0.0598545	0.0588821
15	50	0.1	1	8	0.0583972	0.0595654	0.0603751	0.0606653	0.0603739	0.0595699	0.0583966
15	50	0.2	1	0.25	0.127147	0.127203	0.127208	0.12723	0.127205	0.127206	0.127147
15	50	0.2	1	0.5	0.127558	0.127206	0.12737	0.127362	0.12737	0.127206	0.127551
15	50	0.2	1	0.75	0.128649	0.127884	0.127688	0.12777	0.127687	0.127885	0.128652
15	50	0.2	1	1	0.129119	0.128548	0.128079	0.127832	0.128081	0.128553	0.129119
15	50	0.2	1	1.5	0.129591	0.129162	0.128708	0.128776	0.128703	0.129166	0.129663
15	50	0.2	1	2	0.129736	0.129318	0.129055	0.129131	0.129061	0.129323	0.129742
15	50	0.2	1	2.5	0.129062	0.129097	0.129446	0.129756	0.12939	0.129097	0.129065
15	50	0.2	1	3	0.128444	0.128655	0.129363	0.129774	0.129405	0.12866	0.12845
15	50	0.2	1	3.5	0.127756	0.128336	0.129444	0.129731	0.129439	0.128396	0.127763
15	50	0.2	1	4	0.126874	0.128252	0.128932	0.12945	0.129036	0.128241	0.126874
15	50	0.2	1	5	0.124905	0.127113	0.128835	0.129415	0.128839	0.127113	0.124905
15	50	0.2	1	6	0.123163	0.125629	0.127891	0.128622	0.127896	0.125702	0.123171
15	50	0.2	1	7	0.121311	0.12459	0.12712	0.128016	0.127125	0.124603	0.121312
15	50	0.2	1	8	0.119706	0.123714	0.126477	0.127286	0.126466	0.123711	0.119705
15	50	0.5	1	0.25	0.522424	0.527013	0.527865	0.527642	0.527851	0.525967	0.522772
15	50	0.5	1	0.5	0.52523	0.52595	0.526143	0.527095	0.526143	0.52595	0.523946
15	50	0.5	1	0.75	0.534554	0.528409	0.527043	0.527689	0.526541	0.528412	0.533703
15	50	0.5	1	1	0.537421	0.531852	0.529035	0.526702	0.529046	0.531876	0.537416
15	50	0.5	1	1.5	0.543392	0.537906	0.533734	0.534116	0.533712	0.537936	0.543347
15	50	0.5	1	2	0.543487	0.540922	0.539033	0.538864	0.539061	0.540942	0.543512
15	50	0.5	1	2.5	0.543817	0.541964	0.541806	0.542456	0.541449	0.541964	0.54383
15	50	0.5	1	3	0.540871	0.541781	0.542924	0.544427	0.542902	0.541807	0.540997
15	50	0.5	1	3.5	0.538039	0.539641	0.5432	0.546271	0.54318	0.539992	0.538072
15	50	0.5	1	4	0.534133	0.538683	0.542593	0.544053	0.542546	0.538631	0.534133
15	50	0.5	1	5	0.52571	0.533581	0.541625	0.542734	0.541476	0.533581	0.52571
15	50	0.5	1	6	0.516066	0.530126	0.538684	0.542189	0.538706	0.530159	0.516101
15	50	0.5	1	7	0.507696	0.524185	0.534784	0.539008	0.534804	0.524245	0.507701
15	50	0.5	1	8	0.499426	0.51789	0.531475	0.535803	0.531456	0.517963	0.499415
15	50	0.8	1	0.25	0.885605	0.883841	0.885282	0.886503	0.88527	0.883846	0.885951
15	50	0.8	1	0.5	0.8881	0.884544	0.881916	0.881585	0.881916	0.884544	0.888074
15	50	0.8	1	0.75	0.893838	0.888537	0.887185	0.886201	0.887183	0.888539	0.89421
15	50	0.8	1	1	0.901375	0.89356	0.889519	0.889358	0.889207	0.894842	0.9005
15	50	0.8	1	1.5	0.907602	0.901137	0.896223	0.895154	0.896841	0.901156	0.907569
15	50	0.8	1	2	0.909118	0.905578	0.902191	0.898997	0.902213	0.905591	0.909134
15	50	0.8	1	2.5	0.909925	0.908499	0.904917	0.903531	0.90494	0.908499	0.90993
15	50	0.8	1	3	0.908594	0.908142	0.906719	0.907236	0.906701	0.908156	0.90861
15	50	0.8	1	3.5	0.907208	0.907969	0.906562	0.908021	0.906551	0.908284	0.90723
15	50	0.8	1	4	0.904596	0.906371	0.907983	0.909702	0.90795	0.906339	0.904596
15	50	0.8	1	5	0.899136	0.904718	0.906721	0.908266	0.906733	0.904718	0.899136
15	50	0.8	1	6	0.892505	0.900769	0.906455	0.90884	0.906469	0.900959	0.892532
15	50	0.8	1	7	0.885657	0.898115	0.905027	0.906784	0.90504	0.898156	0.885898
15	50	0.8	1	8	0.879603	0.893934	0.901993	0.904467	0.901979	0.893986	0.879593
15	100	0.1	1	0.25	0.0848372	0.0848199	0.0848434	0.0848308	0.0848417	0.0848207	0.0848545
15	100	0.1	1	0.5	0.0850666	0.0849411	0.0849328	0.0849148	0.0849328	0.0849411	0.0850613
15	100	0.1	1	0.75	0.0853655	0.0851627	0.0851135	0.0851173	0.0851131	0.085163	0.0853539
15	100	0.1	1	1	0.0856466	0.0853411	0.0852457	0.0852024	0.0852471	0.085327	0.0856636
15	100	0.1	1	1.5	0.0857939	0.0856124	0.0854909	0.0854626	0.0855152	0.0855594	0.0857888
15	100	0.1	1	2	0.0855548	0.0855632	0.0856983	0.0857174	0.0857015	0.0855696	0.0855578
15	100	0.1	1	2.5	0.0851925	0.0854465	0.085758	0.0857939	0.0857175	0.0854465	0.0851934
15	100	0.1	1	3	0.0847764	0.0851808	0.0856164	0.0857616	0.0856151	0.0851829	0.0847615
15	100	0.1	1	3.5	0.0843101	0.0848348	0.0854529	0.0856694	0.0854486	0.0848477	0.0842791
15	100	0.1	1	4	0.0838542	0.0846001	0.0852611	0.0854746	0.0852563	0.0845945	0.0838542
15	100	0.1	1	5	0.0828025	0.0840613	0.0849212	0.0852195	0.0848863	0.0840613	0.0828025
15	100	0.1	1	6	0.0819093	0.0833564	0.0844124	0.0848406	0.0844146	0.0833599	0.0819133
15	100	0.1	1	7	0.0809239	0.0827852	0.083965	0.0844012	0.0839691	0.0827911	0.0809199
15	100	0.1	1	8	0.0799504	0.0821829	0.0835558	0.0839927	0.083559	0.08219	0.0799701
15	100	0.2	1	0.25	0.215325	0.21508	0.215165	0.21501	0.215159	0.215083	0.215322
15	100	0.2	1	0.5	0.215824	0.215475	0.215799	0.215376	0.215799	0.215475	0.215852
15	100	0.2	1	0.75	0.217114	0.216595	0.216016	0.216021	0.216014	0.216597	0.217118
15	100	0.2	1	1	0.218527	0.217336	0.216755	0.216804	0.21676	0.217338	0.218527
15	100	0.2	1	1.5	0.219061	0.218155	0.2181	0.217761	0.217969	0.218218	0.218985
15	100	0.2	1	2	0.218411	0.218577	0.218932	0.218999	0.218944	0.218624	0.218422
15	100	0.2	1	2.5	0.217099	0.217893	0.218763	0.219257	0.218796	0.217893	0.217179
15	100	0.2	1	3	0.215314	0.216883	0.218613	0.219142	0.218486	0.216873	0.215302
15	100	0.2	1	3.5	0.21388	0.216013	0.217949	0.218623	0.218005	0.216071	0.213894
15	100	0.2	1	4	0.211919	0.214917	0.21725	0.218007	0.217231	0.214984	0.211919
15	100	0.2	1	5	0.208285	0.212734	0.215809	0.216863	0.215817	0.212734	0.208285
15	100	0.2	1	6	0.204548	0.210241	0.214224	0.215852	0.214231	0.210262	0.204563
15	100	0.2	1	7	0.201099	0.207799	0.212455	0.214167	0.212465	0.207796	0.201102
15	100	0.2	1	8	0.197583	0.205918	0.210958	0.212398	0.210949	0.205945	0.197645
15	100	0.5	1	0.25	0.8259	0.82469	0.824141	0.825124	0.824126	0.824698	0.826362
15	100	0.5	1	0.5	0.828324	0.827787	0.828001	0.827815	0.828001	0.827787	0.827967
15	100	0.5	1	0.75	0.831572	0.828976	0.829005	0.829611	0.829001	0.828706	0.831583
15	100	0.5	1	1	0.835247	0.831902	0.830651	0.830673	0.830662	0.831661	0.835245
15	100	0.5	1	1.5	0.839241	0.836172	0.835641	0.834526	0.835006	0.835967	0.839335
15	100	0.5	1	2	0.838789	0.837366	0.836604	0.837801	0.83642	0.837384	0.838924
15	100	0.5	1	2.5	0.836104	0.837062	0.838303	0.839711	0.838129	0.837062	0.83611
15	100	0.5	1	3	0.833476	0.83556	0.838507	0.839318	0.83845	0.835731	0.833497
15	100	0.5	1	3.5	0.829836	0.833958	0.837648	0.839612	0.837486	0.833959	0.829866
15	100	0.5	1	4	0.826474	0.831999	0.836616	0.838368	0.836577	0.831955	0.826474
15	100	0.5	1	5	0.817914	0.826936	0.833316	0.83579	0.833332	0.826936	0.817914
15	100	0.5	1	6	0.809624	0.821955	0.830654	0.833481	0.830715	0.821919	0.809659
15	100	0.5	1	7	0.800887	0.816964	0.827553	0.830324	0.827577	0.817018	0.801049
15	100	0.5	1	8	0.793355	0.812098	0.823584	0.827716	0.823565	0.812161	0.793347
15	100	0.8	1	0.25	0.995337	0.995302	0.995234	0.995225	0.995233	0.995303	0.995336
15	100	0.8	1	0.5	0.995712	0.995605	0.995575	0.995535	0.995575	0.995605	0.995733
15	100	0.8	1	0.75	0.996061	0.995789	0.995769	0.995846	0.995769	0.995789	0.996066
15	100	0.8	1	1	0.996416	0.996054	0.995917	0.995912	0.995918	0.996055	0.996399
15	100	0.8	1	1.5	0.996809	0.996486	0.996324	0.996177	0.996323	0.996485	0.996809
15	100	0.8	1	2	0.996918	0.996686	0.996562	0.996578	0.996564	0.996687	0.996919
15	100	0.8	1	2.5	0.996829	0.996801	0.996833	0.996743	0.996835	0.996801	0.996829
15	100	0.8	1	3	0.996674	0.996763	0.996837	0.996877	0.996836	0.996743	0.996675
15	100	0.8	1	3.5	0.996432	0.996652	0.996825	0.996905	0.996844	0.996652	0.996433
15	100	0.8	1	4	0.996219	0.996542	0.996762	0.996881	0.99676	0.996549	0.996219
15	100	0.8	1	5	0.995624	0.996221	0.996659	0.996786	0.99666	0.996221	0.995624
15	100	0.8	1	6	0.99499	0.995877	0.996463	0.996601	0.996464	0.995913	0.994993
15	100	0.8	1	7	0.994277	0.995592	0.99624	0.996524	0.996241	0.995597	0.994278
15	100	0.8	1	8	0.993533	0.995191	0.996042	0.996251	0.996041	0.995196	0.99354
15	200	0.1	1	0.25	0.130696	0.130638	0.130526	0.130513	0.130522	0.130638	0.130706
15	200	0.1	1	0.5	0.131101	0.13096	0.130873	0.130906	0.130873	0.13096	0.131136
15	200	0.1	1	0.75	0.131511	0.131159	0.131163	0.131184	0.131172	0.131163	0.131514
15	200	0.1	1	1	0.131902	0.131393	0.131393	0.13145	0.131385	0.131395	0.131902
15	200	0.1	1	1.5	0.132005	0.131739	0.131741	0.131769	0.131757	0.131742	0.131994
15	200	0.1	1	2	0.131276	0.131556	0.131825	0.131918	0.131831	0.13156	0.131287
15	200	0.1	1	2.5	0.130444	0.1311	0.131691	0.132006	0.131698	0.1311	0.130466
15	200	0.1	1	3	0.129573	0.130556	0.131315	0.131673	0.131313	0.130575	0.129577
15	200	0.1	1	3.5	0.128601	0.129875	0.130886	0.131267	0.130912	0.129873	0.1286
15	200	0.1	1	4	0.127586	0.129305	0.130522	0.130906	0.13054	0.1293	0.127586
15	200	0.1	1	5	0.125721	0.12808	0.129549	0.130046	0.129552	0.12808	0.125721
15	200	0.1	1	6	0.123764	0.126863	0.128684	0.129297	0.1287	0.126869	0.123772
15	200	0.1	1	7	0.122008	0.125612	0.127846	0.128597	0.127852	0.125622	0.122028
15	200	0.1	1	8	0.120263	0.124456	0.126913	0.127798	0.126909	0.124477	0.120291
15	200	0.2	1	0.25	0.386685	0.386634	0.386037	0.386099	0.386025	0.386616	0.386708
15	200	0.2	1	0.5	0.388039	0.387569	0.387298	0.386952	0.387298	0.387569	0.388122
15	200	0.2	1	0.75	0.389857	0.388789	0.388332	0.388103	0.388416	0.388765	0.389938
15	200	0.2	1	1	0.391342	0.389454	0.389634	0.389387	0.389618	0.389433	0.391394
15	200	0.2	1	1.5	0.391473	0.39067	0.390963	0.391361	0.390929	0.390676	0.391495
15	200	0.2	1	2	0.389488	0.390261	0.391256	0.391531	0.391083	0.390302	0.389509
15	200	0.2	1	2.5	0.386594	0.388971	0.391049	0.39153	0.391095	0.388971	0.38661
15	200	0.2	1	3	0.382893	0.386855	0.389747	0.390652	0.389742	0.38687	0.382909
15	200	0.2	1	3.5	0.379636	0.384557	0.388141	0.389307	0.388155	0.38453	0.379662
15	200	0.2	1	4	0.376034	0.38203	0.386366	0.387873	0.386365	0.382103	0.376034
15	200	0.2	1	5	0.36913	0.377838	0.383151	0.384911	0.383171	0.377838	0.36913
15	200	0.2	1	6	0.362119	0.37327	0.38024	0.382328	0.380276	0.37325	0.362096
15	200	0.2	1	7	0.355518	0.368733	0.376768	0.379788	0.376761	0.368829	0.355505
15	200	0.2	1	8	0.349135	0.364574	0.373761	0.376821	0.373764	0.364686	0.34913
15	200	0.5	1	0.25	0.985854	0.985725	0.985545	0.985337	0.985542	0.985727	0.985853
15	200	0.5	1	0.5	0.986279	0.986217	0.98594	0.985824	0.98594	0.986217	0.986316
15	200	0.5	1	0.75	0.986794	0.98654	0.98639	0.986401	0.986414	0.986569	0.986791
15	200	0.5	1	1	0.987184	0.986819	0.986697	0.986697	0.986725	0.986824	0.987167
15	200	0.5	1	1.5	0.987437	0.987161	0.987169	0.987214	0.987167	0.987178	0.987445
15	200	0.5	1	2	0.987034	0.987128	0.987366	0.987424	0.987371	0.987132	0.987038
15	200	0.5	1	2.5	0.986491	0.986958	0.987235	0.987481	0.987254	0.986958	0.986496
15	200	0.5	1	3	0.98578	0.986573	0.987071	0.98734	0.987081	0.986563	0.985787
15	200	0.5	1	3.5	0.985006	0.986103	0.986793	0.987185	0.986824	0.98613	0.985007
15	200	0.5	1	4	0.984138	0.985529	0.986534	0.98689	0.986521	0.985521	0.984138
15	200	0.5	1	5	0.982267	0.984429	0.985847	0.986258	0.985852	0.984429	0.982267
15	200	0.5	1	6	0.980267	0.983225	0.984991	0.985566	0.984994	0.983251	0.980276
15	200	0.5	1	7	0.978001	0.982059	0.984273	0.98483	0.984264	0.98207	0.978051
15	200	0.5	1	8	0.975625	0.980851	0.983467	0.984239	0.983469	0.980886	0.975622
15	200	0.8	1	0.25	0.999998	0.999998	0.999998	0.999998	0.999998	0.999998	0.999998
15	200	0.8	1	0.5	0.999998	0.999998	0.999998	0.999998	0.999998	0.999998	0.999998
15	200	0.8	1	0.75	0.999999	0.999998	0.999998	0.999998	0.999998	0.999998	0.999999
15	200	0.8	1	1	0.999999	0.999999	0.999999	0.999999	0.999999	0.999999	0.999999
15	200	0.8	1	1.5	0.999999	0.999999	0.999999	0.999999	0.999999	0.999999	0.999999
15	200	0.8	1	2	0.999999	0.999999	0.999999	0.999999	0.999999	0.999999	0.999999
15	200	0.8	1	2.5	0.999999	0.999999	0.999999	0.999999	0.999999	0.999999	0.999999
15	200	0.8	1	3	0.999999	0.999999	0.999999	0.999999	0.999999	0.999999	0.999999
15	200	0.8	1	3.5	0.999998	0.999999	0.999999	0.999999	0.999999	0.999999	0.999998
15	200	0.8	1	4	0.999998	0.999998	0.999999	0.999999	0.999999	0.999998	0.999998
15	200	0.8	1	5	0.999997	0.999998	0.999999	0.999999	0.999999	0.999998	0.999997
15	200	0.8	1	6	0.999996	0.999998	0.999998	0.999998	0.999998	0.999998	0.999996
15	200	0.8	1	7	0.999995	0.999997	0.999998	0.999998	0.999998	0.999997	0.999995
15	200	0.8	1	8	0.999992	0.999996	0.999998	0.999998	0.999998	0.999996	0.999992
15	300	0.1	1	0.25	0.176132	0.175974	0.175843	0.175796	0.175865	0.175977	0.176139
15	300	0.1	1	0.5	0.176844	0.176501	0.176344	0.176255	0.176344	0.176501	0.176836
15	300	0.1	1	0.75	0.177349	0.176931	0.176846	0.176891	0.176837	0.176939	0.177352
15	300	0.1	1	1	0.177634	0.177229	0.177168	0.177316	0.177156	0.177215	0.177644
15	300	0.1	1	1.5	0.177319	0.177267	0.177581	0.177648	0.177557	0.177289	0.177307
15	300	0.1	1	2	0.176241	0.176818	0.177321	0.177583	0.177313	0.17681	0.176252
15	300	0.1	1	2.5	0.17494	0.17613	0.176899	0.17724	0.176924	0.17613	0.174945
15	300	0.1	1	3	0.173461	0.175129	0.176341	0.176835	0.176321	0.175137	0.173469
15	300	0.1	1	3.5	0.172052	0.174122	0.175703	0.176138	0.175687	0.17412	0.172062
15	300	0.1	1	4	0.170554	0.173115	0.174912	0.175484	0.17491	0.1731	0.170554
15	300	0.1	1	5	0.167639	0.17117	0.173407	0.174146	0.173412	0.17117	0.167639
15	300	0.1	1	6	0.164895	0.169343	0.172	0.172888	0.172011	0.169367	0.164926
15	300	0.1	1	7	0.162152	0.16753	0.170709	0.171818	0.170757	0.167544	0.162169
15	300	0.1	1	8	0.159599	0.165861	0.169446	0.170676	0.169438	0.1659	0.159592
15	300	0.2	1	0.25	0.53922	0.538391	0.538002	0.53783	0.537969	0.5384	0.539269
15	300	0.2	1	0.5	0.541131	0.540301	0.539775	0.539605	0.539775	0.540301	0.54123
15	300	0.2	1	0.75	0.543314	0.541803	0.540906	0.54088	0.540868	0.541957	0.543262
15	300	0.2	1	1	0.54381	0.542483	0.542575	0.54294	0.542538	0.542588	0.543844
15	300	0.2	1	1.5	0.543194	0.542598	0.543148	0.544049	0.543126	0.542612	0.543168
15	300	0.2	1	2	0.539866	0.541469	0.543138	0.543551	0.543134	0.541489	0.539896
15	300	0.2	1	2.5	0.535653	0.539087	0.541776	0.542861	0.541822	0.539087	0.535843
15	300	0.2	1	3	0.531288	0.536556	0.539986	0.541254	0.540045	0.536515	0.531353
15	300	0.2	1	3.5	0.526795	0.533282	0.537812	0.539488	0.537763	0.533287	0.526789
15	300	0.2	1	4	0.522129	0.530368	0.535577	0.537581	0.535546	0.530322	0.522129
15	300	0.2	1	5	0.513111	0.524306	0.531083	0.533589	0.531116	0.524306	0.513111
15	300	0.2	1	6	0.504298	0.518323	0.526665	0.529662	0.52669	0.518398	0.504335
15	300	0.2	1	7	0.495433	0.512655	0.522501	0.525723	0.522629	0.512753	0.495314
15	300	0.2	1	8	0.487036	0.507254	0.518999	0.522595	0.518984	0.507238	0.487047
15	300	0.5	1	0.25	0.999188	0.999178	0.99918	0.999187	0.999179	0.999178	0.999188
15	300	0.5	1	0.5	0.999244	0.999238	0.999216	0.999211	0.999216	0.999238	0.999245
15	300	0.5	1	0.75	0.999293	0.999262	0.999251	0.999243	0.99925	0.999263	0.99929
15	300	0.5	1	1	0.999309	0.999284	0.99928	0.999286	0.99928	0.999283	0.999309
15	300	0.5	1	1.5	0.999306	0.999303	0.999308	0.999313	0.999308	0.999304	0.999306
15	300	0.5	1	2	0.999265	0.999287	0.999307	0.999319	0.999307	0.999288	0.999264
15	300	0.5	1	2.5	0.999202	0.999256	0.999293	0.999308	0.999294	0.999256	0.999202
15	300	0.5	1	3	0.99913	0.999215	0.999269	0.999292	0.999268	0.999217	0.99913
15	300	0.5	1	3.5	0.999044	0.999164	0.999242	0.999265	0.999244	0.999164	0.999045
15	300	0.5	1	4	0.998946	0.99911	0.999204	0.999234	0.999203	0.99911	0.998946
15	300	0.5	1	5	0.998734	0.99899	0.999122	0.999165	0.999122	0.99899	0.998734
15	300	0.5	1	6	0.998481	0.998859	0.999043	0.999099	0.999045	0.998861	0.998482
15	300	0.5	1	7	0.998189	0.998709	0.998959	0.999021	0.998957	0.99871	0.998194
15	300	0.5	1	8	0.997882	0.99857	0.998857	0.998948	0.998857	0.998571	0.997882
15	300	0.8	1	0.25	1	1	1	1	1	1	1
15	300	0.8	1	0.5	1	1	1	1	1	1	1
15	300	0.8	1	0.75	1	1	1	1	1	1	1
15	300	0.8	1	1	1	1	1	1	1	1	1
15	300	0.8	1	1.5	1	1	1	1	1	1	1
15	300	0.8	1	2	1	1	1	1	1	1	1
15	300	0.8	1	2.5	1	1	1	1	1	1	1
15	300	0.8	1	3	1	1	1	1	1	1	1
15	300	0.8	1	3.5	1	1	1	1	1	1	1
15	300	0.8	1	4	1	1	1	1	1	1	1
15	300	0.8	1	5	1	1	1	1	1	1	1
15	300	0.8	1	6	1	1	1	1	1	1	1
15	300	0.8	1	7	1	1	1	1	1	1	1
15	300	0.8	1	8	1	1	1	1	1	1	1
15	500	0.1	1	0.25	0.266356	0.266096	0.266048	0.266037	0.266053	0.266073	0.266339
15	500	0.1	1	0.5	0.267771	0.267129	0.266795	0.266753	0.266795	0.267129	0.267812
15	500	0.1	1	0.75	0.268216	0.267931	0.267726	0.26772	0.26776	0.267934	0.268207
15	500	0.1	1	1	0.268217	0.267943	0.26816	0.268135	0.268163	0.26799	0.268213
15	500	0.1	1	1.5	0.267	0.267386	0.268043	0.268362	0.268018	0.267428	0.267002
15	500	0.1	1	2	0.264947	0.266306	0.267309	0.267595	0.267325	0.266307	0.264958
15	500	0.1	1	2.5	0.2627	0.264794	0.266208	0.26665	0.26623	0.264794	0.262714
15	500	0.1	1	3	0.26023	0.263133	0.265078	0.265688	0.265114	0.263136	0.26027
15	500	0.1	1	3.5	0.257874	0.261446	0.263886	0.264678	0.263865	0.261451	0.257887
15	500	0.1	1	4	0.25541	0.259882	0.26261	0.263578	0.262588	0.259858	0.25541
15	500	0.1	1	5	0.250667	0.256437	0.26006	0.261228	0.260064	0.256437	0.250667
15	500	0.1	1	6	0.246084	0.253336	0.257659	0.258915	0.257663	0.253352	0.246102
15	500	0.1	1	7	0.241533	0.250333	0.255448	0.25696	0.255463	0.250346	0.241521
15	500	0.1	1	8	0.23731	0.247492	0.253289	0.255049	0.253277	0.247541	0.237292
15	500	0.2	1	0.25	0.761323	0.760737	0.760705	0.760592	0.760672	0.760667	0.761318
15	500	0.2	1	0.5	0.764106	0.762817	0.762369	0.762153	0.762369	0.762817	0.7641
15	500	0.2	1	0.75	0.765158	0.764216	0.763845	0.763828	0.763783	0.764145	0.765106
15	500	0.2	1	1	0.764872	0.764699	0.7648	0.764965	0.764809	0.764733	0.764919
15	500	0.2	1	1.5	0.76285	0.763617	0.764883	0.765207	0.764899	0.763725	0.76285
15	500	0.2	1	2	0.759284	0.761537	0.76352	0.764465	0.76352	0.761541	0.759317
15	500	0.2	1	2.5	0.754695	0.758869	0.761392	0.762425	0.761446	0.758869	0.754823
15	500	0.2	1	3	0.750132	0.755605	0.759237	0.760363	0.759234	0.755654	0.750157
15	500	0.2	1	3.5	0.745209	0.752402	0.756788	0.758367	0.756772	0.752511	0.74527
15	500	0.2	1	4	0.740345	0.749026	0.754517	0.755991	0.754491	0.749033	0.740345
15	500	0.2	1	5	0.730684	0.742364	0.749619	0.751616	0.749647	0.742364	0.730684
15	500	0.2	1	6	0.721189	0.736256	0.744884	0.747577	0.744942	0.736337	0.721173
15	500	0.2	1	7	0.711343	0.729961	0.740237	0.743606	0.740269	0.730028	0.711417
15	500	0.2	1	8	0.701927	0.72427	0.736161	0.73974	0.736116	0.724328	0.702032
15	500	0.5	1	0.25	0.999999	0.999999	0.999999	0.999999	0.999999	0.999999	0.999999
15	500	0.5	1	0.5	0.999999	0.999999	0.999999	0.999999	0.999999	0.999999	0.999999
15	500	0.5	1	0.75	0.999999	0.999999	0.999999	0.999999	0.999999	0.999999	0.999999
15	500	0.5	1	1	0.999999	0.999999	0.999999	0.999999	0.999999	0.999999	0.999999
15	500	0.5	1	1.5	0.999999	0.999999	0.999999	0.999999	0.999999	0.999999	0.999999
15	500	0.5	1	2	0.999999	0.999999	0.999999	0.999999	0.999999	0.999999	0.999999
15	500	0.5	1	2.5	0.999998	0.999999	0.999999	0.999999	0.999999	0.999999	0.999998
15	500	0.5	1	3	0.999998	0.999999	0.999999	0.999999	0.999999	0.999999	0.999998
15	500	0.5	1	3.5	0.999998	0.999998	0.999999	0.999999	0.999999	0.999998	0.999998
15	500	0.5	1	4	0.999997	0.999998	0.999998	0.999999	0.999998	0.999998	0.999997
15	500	0.5	1	5	0.999996	0.999997	0.999998	0.999998	0.999998	0.999997	0.999996
15	500	0.5	1	6	0.999995	0.999997	0.999998	0.999998	0.999998	0.999997	0.999995
15	500	0.5	1	7	0.999993	0.999996	0.999997	0.999998	0.999997	0.999996	0.999993
15	500	0.5	1	8	0.99999	0.999995	0.999997	0.999997	0.999997	0.999995	0.99999
15	500	0.8	1	0.25	1	1	1	1	1	1	1
15	500	0.8	1	0.5	1	1	1	1	1	1	1
15	500	0.8	1	0.75	1	1	1	1	1	1	1
15	500	0.8	1	1	1	1	1	1	1	1	1
15	500	0.8	1	1.5	1	1	1	1	1	1	1
15	500	0.8	1	2	1	1	1	1	1	1	1
15	500	0.8	1	2.5	1	1	1	1	1	1	1
15	500	0.8	1	3	1	1	1	1	1	1	1
15	500	0.8	1	3.5	1	1	1	1	1	1	1
15	500	0.8	1	4	1	1	1	1	1	1	1
15	500	0.8	1	5	1	1	1	1	1	1	1
15	500	0.8	1	6	1	1	1	1	1	1	1
15	500	0.8	1	7	1	1	1	1	1	1	1
15	500	0.8	1	8	1	1	1	1	1	1	1

## Sheet: var2J3
Power estimated with the Raschpower procedure for different values of the sample size per group (Ng), the group effect (g), the variance of the item distribution (s²dj)and the gap between the means of the two normal distributions (a) when the variance of the latent variable s²θ=2 and the number of items J=3
J	Ng	g	s2q	s2dj	a=-3/4sdj	a=-1/2sdj	a=-1/4sdj	a=0	a=1/4sdj	a=1/2sdj	a=3/4sdj
3	50	0.1	2	0.25	0.0438507	0.0438815	0.0438789	0.0438628	0.0438789	0.0438815	0.0438489
3	50	0.1	2	0.5	0.0437924	0.043841	0.0438673	0.043838	0.0438673	0.043841	0.0437924
3	50	0.1	2	0.75	0.0437321	0.0438146	0.0438406	0.0438503	0.0438389	0.0438146	0.0437321
3	50	0.1	2	1	0.0436615	0.043789	0.0438136	0.0438268	0.0438136	0.043789	0.0436615
3	50	0.1	2	1.5	0.0435573	0.0437076	0.0437744	0.0437799	0.0437719	0.0437076	0.0435612
3	50	0.1	2	2	0.0434344	0.043639	0.0437333	0.0437322	0.0437333	0.0436427	0.0434344
3	50	0.1	2	2.5	0.0433131	0.0435692	0.0436758	0.0437122	0.0436802	0.0435692	0.0433125
3	50	0.1	2	3	0.0431967	0.0435009	0.0436385	0.0437004	0.0436385	0.0435009	0.0431996
3	50	0.1	2	3.5	0.0430704	0.0434317	0.0435956	0.0436486	0.0435956	0.0434317	0.0430704
3	50	0.1	2	4	0.0429241	0.0433483	0.043544	0.0436011	0.043544	0.0433483	0.0429241
3	50	0.1	2	5	0.0426813	0.0432378	0.0434716	0.0435332	0.0434716	0.0432378	0.0426813
3	50	0.1	2	6	0.0424294	0.0430842	0.04339	0.0434394	0.04339	0.0430842	0.0424294
3	50	0.1	2	7	0.0421707	0.0429493	0.0432877	0.04338	0.0432877	0.0429493	0.042162
3	50	0.1	2	8	0.0418959	0.0428077	0.0432094	0.0432835	0.0432094	0.042811	0.0418959
3	50	0.1	2	9	0.041645	0.0426592	0.04312	0.0432212	0.04312	0.0426592	0.041645
3	50	0.2	2	0.25	0.0727934	0.0727514	0.0728545	0.0729006	0.0728545	0.0727514	0.072788
3	50	0.2	2	0.5	0.0725342	0.0726962	0.0727098	0.0727554	0.0727098	0.0726962	0.0725342
3	50	0.2	2	0.75	0.0723871	0.0725996	0.0726961	0.0727468	0.072691	0.0725996	0.0723871
3	50	0.2	2	1	0.0722299	0.072481	0.0726154	0.0726959	0.0726154	0.072481	0.0722299
3	50	0.2	2	1.5	0.0718499	0.0722953	0.0724808	0.0725398	0.0724737	0.0722953	0.0718613
3	50	0.2	2	2	0.0715583	0.0720688	0.0724436	0.0724143	0.0724436	0.0720799	0.0715583
3	50	0.2	2	2.5	0.0711965	0.0718875	0.0722726	0.0723808	0.0722856	0.0718875	0.0711817
3	50	0.2	2	3	0.0708066	0.0717135	0.0721888	0.0723203	0.0721888	0.0717135	0.0708151
3	50	0.2	2	3.5	0.0704872	0.0715085	0.0720278	0.0721479	0.0720278	0.0715085	0.0704872
3	50	0.2	2	4	0.0700479	0.0713462	0.0719254	0.0720071	0.0719254	0.0713462	0.0700479
3	50	0.2	2	5	0.0693151	0.0709533	0.071611	0.0718487	0.071611	0.0709533	0.0693151
3	50	0.2	2	6	0.0685612	0.0705199	0.071425	0.0715704	0.071425	0.0705199	0.0685612
3	50	0.2	2	7	0.0678588	0.0700878	0.0711111	0.0713531	0.0711111	0.0700878	0.0678337
3	50	0.2	2	8	0.0670627	0.0696668	0.0708664	0.0711762	0.0708664	0.0696768	0.0670627
3	50	0.2	2	9	0.0663685	0.0692692	0.0706058	0.0709245	0.0706058	0.0692692	0.0663685
3	50	0.5	2	0.25	0.24127	0.241663	0.241782	0.241455	0.241782	0.241663	0.241241
3	50	0.5	2	0.5	0.24056	0.241568	0.241545	0.242154	0.241545	0.241568	0.24056
3	50	0.5	2	0.75	0.23932	0.240927	0.241489	0.24171	0.24146	0.240927	0.23932
3	50	0.5	2	1	0.238995	0.240135	0.240927	0.241316	0.240927	0.240135	0.238995
3	50	0.5	2	1.5	0.236719	0.239285	0.240259	0.240545	0.240219	0.239285	0.236784
3	50	0.5	2	2	0.234747	0.237812	0.23934	0.239932	0.23934	0.237875	0.234747
3	50	0.5	2	2.5	0.233004	0.236968	0.239329	0.239847	0.239401	0.236968	0.232994
3	50	0.5	2	3	0.230805	0.236054	0.238482	0.239054	0.238482	0.236054	0.230853
3	50	0.5	2	3.5	0.228692	0.234896	0.23757	0.23835	0.23757	0.234896	0.228692
3	50	0.5	2	4	0.226774	0.233861	0.236716	0.23756	0.236716	0.233861	0.226774
3	50	0.5	2	5	0.222822	0.231242	0.235297	0.235998	0.235297	0.231242	0.222822
3	50	0.5	2	6	0.218257	0.229405	0.233901	0.235138	0.233901	0.229405	0.218257
3	50	0.5	2	7	0.214457	0.227125	0.232676	0.233899	0.232676	0.227125	0.214319
3	50	0.5	2	8	0.210105	0.224522	0.231119	0.232302	0.231119	0.224577	0.210105
3	50	0.5	2	9	0.206381	0.222609	0.229803	0.231676	0.229803	0.222609	0.206381
3	50	0.8	2	0.25	0.518948	0.519985	0.520129	0.519143	0.520129	0.519985	0.518889
3	50	0.8	2	0.5	0.517208	0.519523	0.519511	0.518297	0.519511	0.519523	0.517208
3	50	0.8	2	0.75	0.514675	0.516944	0.518553	0.520096	0.518493	0.516944	0.514675
3	50	0.8	2	1	0.512531	0.516878	0.518597	0.518623	0.518597	0.516878	0.512531
3	50	0.8	2	1.5	0.508422	0.514964	0.516593	0.517721	0.516511	0.514964	0.508555
3	50	0.8	2	2	0.505671	0.511868	0.515336	0.516061	0.515336	0.511996	0.505671
3	50	0.8	2	2.5	0.501526	0.510242	0.513641	0.514394	0.512842	0.510242	0.501507
3	50	0.8	2	3	0.497781	0.507568	0.512172	0.515031	0.512172	0.507568	0.49788
3	50	0.8	2	3.5	0.493466	0.504969	0.51002	0.513258	0.51002	0.504969	0.493466
3	50	0.8	2	4	0.4895	0.504016	0.508274	0.510987	0.508274	0.504016	0.4895
3	50	0.8	2	5	0.47986	0.498335	0.507073	0.507777	0.507073	0.498335	0.47986
3	50	0.8	2	6	0.471881	0.493773	0.503468	0.506861	0.503468	0.493773	0.471881
3	50	0.8	2	7	0.46316	0.489629	0.500675	0.503758	0.500675	0.489629	0.462862
3	50	0.8	2	8	0.454304	0.484681	0.498843	0.500797	0.498843	0.484795	0.454304
3	50	0.8	2	9	0.445955	0.480817	0.495515	0.499394	0.495515	0.480817	0.445955
3	100	0.1	2	0.25	0.0544521	0.0544768	0.0544991	0.0545087	0.0544991	0.0544768	0.0544491
3	100	0.1	2	0.5	0.0543533	0.0544205	0.0544547	0.0544667	0.0544547	0.0544205	0.0543533
3	100	0.1	2	0.75	0.0542428	0.0543606	0.0544351	0.0544495	0.0544321	0.0543606	0.0542428
3	100	0.1	2	1	0.0541359	0.054324	0.0543909	0.0544099	0.0543909	0.054324	0.0541359
3	100	0.1	2	1.5	0.0539513	0.0542103	0.054325	0.054363	0.0543208	0.0542103	0.0539554
3	100	0.1	2	2	0.0537533	0.0540892	0.0542445	0.0542808	0.0542445	0.0540954	0.0537533
3	100	0.1	2	2.5	0.053535	0.0539814	0.0541715	0.0542237	0.0541651	0.0539814	0.0535482
3	100	0.1	2	3	0.053326	0.0538592	0.0541129	0.0541729	0.0541129	0.0538592	0.053331
3	100	0.1	2	3.5	0.0531338	0.0537588	0.0540216	0.0541106	0.0540216	0.0537588	0.0531338
3	100	0.1	2	4	0.05293	0.0536378	0.0539457	0.0540284	0.0539457	0.0536378	0.05293
3	100	0.1	2	5	0.0524889	0.0534015	0.0538013	0.0539002	0.0538013	0.0534015	0.0524889
3	100	0.1	2	6	0.0520596	0.0531696	0.0536589	0.0537913	0.0536589	0.0531696	0.0520596
3	100	0.1	2	7	0.0516334	0.0529284	0.0535194	0.0536601	0.0535194	0.0529284	0.0516135
3	100	0.1	2	8	0.0512039	0.0527069	0.0533549	0.0535223	0.0533549	0.0527165	0.0512039
3	100	0.1	2	9	0.0507773	0.0524735	0.0532187	0.0533974	0.0532187	0.0524735	0.0507773
3	100	0.2	2	0.25	0.10621	0.106381	0.106464	0.106491	0.106464	0.106381	0.106201
3	100	0.2	2	0.5	0.105894	0.106243	0.106316	0.106352	0.106316	0.106243	0.105894
3	100	0.2	2	0.75	0.105594	0.106045	0.106193	0.106204	0.106183	0.106045	0.105594
3	100	0.2	2	1	0.105342	0.105877	0.1061	0.106138	0.1061	0.105877	0.105342
3	100	0.2	2	1.5	0.104579	0.1055	0.105847	0.106007	0.105826	0.1055	0.104612
3	100	0.2	2	2	0.103988	0.105099	0.105606	0.105734	0.105606	0.10512	0.103988
3	100	0.2	2	2.5	0.103349	0.104706	0.105364	0.105537	0.105389	0.104706	0.103309
3	100	0.2	2	3	0.102586	0.10433	0.105137	0.105377	0.105137	0.10433	0.102603
3	100	0.2	2	3.5	0.101947	0.103984	0.10491	0.10509	0.10491	0.103984	0.101947
3	100	0.2	2	4	0.101262	0.103574	0.104668	0.104925	0.104668	0.103574	0.101262
3	100	0.2	2	5	0.0998344	0.102868	0.104193	0.104474	0.104193	0.102868	0.0998344
3	100	0.2	2	6	0.0984445	0.102102	0.103676	0.104114	0.103676	0.102102	0.0984445
3	100	0.2	2	7	0.0970932	0.101294	0.103236	0.103698	0.103236	0.101294	0.0970467
3	100	0.2	2	8	0.095704	0.100572	0.10271	0.103226	0.10271	0.10059	0.095704
3	100	0.2	2	9	0.0943233	0.0998	0.102236	0.10284	0.102236	0.0998	0.0943233
3	100	0.5	2	0.25	0.428342	0.42925	0.429369	0.429538	0.429369	0.42925	0.428831
3	100	0.5	2	0.5	0.427069	0.428518	0.428557	0.429513	0.428557	0.428518	0.427069
3	100	0.5	2	0.75	0.425403	0.427263	0.428251	0.428727	0.4282	0.427263	0.425403
3	100	0.5	2	1	0.423705	0.42662	0.427363	0.428173	0.427363	0.42662	0.423705
3	100	0.5	2	1.5	0.42004	0.42443	0.426749	0.426801	0.426676	0.42443	0.42026
3	100	0.5	2	2	0.416407	0.422402	0.425433	0.426221	0.425433	0.422394	0.416407
3	100	0.5	2	2.5	0.412804	0.420468	0.424139	0.425062	0.423856	0.420468	0.412785
3	100	0.5	2	3	0.409226	0.418593	0.422627	0.423467	0.422627	0.418593	0.409313
3	100	0.5	2	3.5	0.405782	0.416876	0.421338	0.422774	0.421338	0.416876	0.405782
3	100	0.5	2	4	0.402024	0.414632	0.420272	0.421469	0.420272	0.414632	0.402024
3	100	0.5	2	5	0.394499	0.410422	0.417576	0.419308	0.417576	0.410422	0.394499
3	100	0.5	2	6	0.386883	0.406411	0.415028	0.417542	0.415028	0.406411	0.386883
3	100	0.5	2	7	0.379624	0.402317	0.41254	0.414833	0.41254	0.402317	0.379204
3	100	0.5	2	8	0.371738	0.39837	0.409923	0.412605	0.409923	0.398469	0.371738
3	100	0.5	2	9	0.36427	0.394019	0.407135	0.410768	0.407135	0.394019	0.36427
3	100	0.8	2	0.25	0.810242	0.810682	0.8111	0.811608	0.8111	0.810682	0.810184
3	100	0.8	2	0.5	0.80825	0.809891	0.810835	0.811111	0.810835	0.809891	0.80825
3	100	0.8	2	0.75	0.8063	0.808512	0.809911	0.81016	0.809854	0.808512	0.8063
3	100	0.8	2	1	0.80508	0.807677	0.809458	0.809392	0.809458	0.807677	0.80508
3	100	0.8	2	1.5	0.800979	0.805945	0.808343	0.809131	0.808114	0.805945	0.800702
3	100	0.8	2	2	0.797368	0.803866	0.806518	0.807208	0.806518	0.80399	0.797368
3	100	0.8	2	2.5	0.792957	0.801324	0.804868	0.805785	0.805014	0.801324	0.792967
3	100	0.8	2	3	0.789053	0.799202	0.804287	0.805119	0.804287	0.799202	0.789155
3	100	0.8	2	3.5	0.785089	0.797488	0.802423	0.803717	0.802423	0.797488	0.785089
3	100	0.8	2	4	0.780051	0.794441	0.800996	0.802992	0.800996	0.794441	0.780051
3	100	0.8	2	5	0.771381	0.790304	0.79851	0.800859	0.79851	0.790304	0.771381
3	100	0.8	2	6	0.761554	0.785495	0.79544	0.797674	0.79544	0.785495	0.761554
3	100	0.8	2	7	0.752517	0.780637	0.79265	0.795551	0.79265	0.780637	0.752182
3	100	0.8	2	8	0.742194	0.776236	0.78941	0.792985	0.78941	0.776312	0.742194
3	100	0.8	2	9	0.731704	0.770625	0.78639	0.78991	0.78639	0.770625	0.731704
3	200	0.1	2	0.25	0.0727686	0.0728454	0.072875	0.0728626	0.072875	0.0728454	0.0727633
3	200	0.1	2	0.5	0.0725956	0.0727341	0.072818	0.0728405	0.072818	0.0727341	0.0725956
3	200	0.1	2	0.75	0.0724279	0.0726333	0.0727499	0.0727599	0.0727447	0.0726333	0.0724279
3	200	0.1	2	1	0.0722536	0.0725489	0.0726812	0.0727132	0.0726812	0.0725489	0.0722536
3	200	0.1	2	1.5	0.0718969	0.0723358	0.0725641	0.0726055	0.0725568	0.0723358	0.0719016
3	200	0.1	2	2	0.0715571	0.0721509	0.0724211	0.0725078	0.0724211	0.072162	0.0715571
3	200	0.1	2	2.5	0.0711782	0.0719445	0.0722968	0.0724116	0.0723115	0.0719445	0.0711825
3	200	0.1	2	3	0.0708098	0.0717643	0.0721677	0.0722702	0.0721677	0.0717643	0.0708185
3	200	0.1	2	3.5	0.0704572	0.0715512	0.0720485	0.0721621	0.0720485	0.0715512	0.0704572
3	200	0.1	2	4	0.0700836	0.0713435	0.0719124	0.072069	0.0719124	0.0713435	0.0700836
3	200	0.1	2	5	0.0693163	0.0709335	0.0716532	0.0718332	0.0716532	0.0709335	0.0693163
3	200	0.1	2	6	0.0685875	0.0705327	0.0713971	0.0715977	0.0713971	0.0705327	0.0685875
3	200	0.1	2	7	0.0678306	0.0701138	0.0711237	0.0713918	0.0711237	0.0701138	0.0678055
3	200	0.1	2	8	0.067085	0.0696963	0.0708653	0.0711449	0.0708653	0.0697003	0.067085
3	200	0.1	2	9	0.0663342	0.0692954	0.0706161	0.070932	0.0706161	0.0692954	0.0663342
3	200	0.2	2	0.25	0.170757	0.170946	0.171094	0.171206	0.171094	0.170946	0.170716
3	200	0.2	2	0.5	0.17007	0.17061	0.170887	0.170932	0.170887	0.17061	0.17007
3	200	0.2	2	0.75	0.169481	0.170295	0.170646	0.17071	0.170665	0.170295	0.169481
3	200	0.2	2	1	0.168867	0.169938	0.170472	0.170577	0.170472	0.169938	0.168867
3	200	0.2	2	1.5	0.167589	0.169267	0.169951	0.170138	0.169924	0.169267	0.167631
3	200	0.2	2	2	0.166337	0.16845	0.169502	0.169712	0.169502	0.1685	0.166337
3	200	0.2	2	2.5	0.164951	0.167764	0.169028	0.169355	0.169001	0.167764	0.164944
3	200	0.2	2	3	0.16363	0.167035	0.16856	0.169025	0.16856	0.167035	0.163668
3	200	0.2	2	3.5	0.162306	0.166315	0.16808	0.168562	0.16808	0.166315	0.162306
3	200	0.2	2	4	0.160977	0.165503	0.167587	0.168118	0.167587	0.165503	0.160977
3	200	0.2	2	5	0.158174	0.164073	0.166676	0.167352	0.166676	0.164073	0.158174
3	200	0.2	2	6	0.155558	0.162564	0.165663	0.166491	0.165663	0.162564	0.155558
3	200	0.2	2	7	0.152861	0.161086	0.164762	0.16571	0.164762	0.161086	0.152771
3	200	0.2	2	8	0.150129	0.159588	0.163779	0.16481	0.163779	0.159624	0.150129
3	200	0.2	2	9	0.147464	0.158129	0.162898	0.164034	0.162898	0.158129	0.147464
3	200	0.5	2	0.25	0.711416	0.712086	0.712563	0.712485	0.712563	0.712086	0.711352
3	200	0.5	2	0.5	0.709331	0.711175	0.711815	0.712145	0.711815	0.711175	0.709331
3	200	0.5	2	0.75	0.707461	0.709742	0.711108	0.71118	0.711044	0.709742	0.707461
3	200	0.5	2	1	0.705033	0.708613	0.71034	0.710763	0.71034	0.708613	0.705033
3	200	0.5	2	1.5	0.700826	0.70623	0.708668	0.709701	0.708578	0.70623	0.701003
3	200	0.5	2	2	0.696391	0.703858	0.707252	0.70809	0.707252	0.703996	0.696391
3	200	0.5	2	2.5	0.691916	0.701557	0.705593	0.706701	0.705755	0.701557	0.691893
3	200	0.5	2	3	0.687157	0.69887	0.703964	0.705547	0.703964	0.69887	0.68727
3	200	0.5	2	3.5	0.682637	0.69651	0.70248	0.704147	0.70248	0.69651	0.682637
3	200	0.5	2	4	0.677555	0.693724	0.700797	0.70246	0.700797	0.693724	0.677555
3	200	0.5	2	5	0.667347	0.688725	0.697621	0.700009	0.697621	0.688725	0.667347
3	200	0.5	2	6	0.6575	0.683442	0.694209	0.696935	0.694209	0.683442	0.6575
3	200	0.5	2	7	0.647169	0.677934	0.691017	0.694505	0.691017	0.677934	0.646961
3	200	0.5	2	8	0.63665	0.672419	0.687469	0.691251	0.687469	0.672551	0.63665
3	200	0.5	2	9	0.625817	0.667153	0.684401	0.688602	0.684401	0.667153	0.625817
3	200	0.8	2	0.25	0.98003	0.980203	0.980263	0.980309	0.980263	0.980203	0.980014
3	200	0.8	2	0.5	0.97961	0.97996	0.98013	0.980212	0.98013	0.97996	0.97961
3	200	0.8	2	0.75	0.979059	0.97971	0.979968	0.980037	0.980015	0.97971	0.979059
3	200	0.8	2	1	0.978628	0.979469	0.979871	0.979948	0.979871	0.979469	0.978628
3	200	0.8	2	1.5	0.977565	0.978878	0.979477	0.979606	0.979453	0.978878	0.977663
3	200	0.8	2	2	0.976597	0.978385	0.979106	0.979339	0.979106	0.978347	0.976597
3	200	0.8	2	2.5	0.97551	0.977747	0.978715	0.979036	0.978815	0.977747	0.975442
3	200	0.8	2	3	0.974231	0.977217	0.978375	0.978728	0.978375	0.977217	0.974261
3	200	0.8	2	3.5	0.973023	0.976674	0.977999	0.978433	0.977999	0.976674	0.973023
3	200	0.8	2	4	0.971657	0.975899	0.977704	0.97804	0.977704	0.975899	0.971657
3	200	0.8	2	5	0.968715	0.974666	0.976886	0.977443	0.976886	0.974666	0.968715
3	200	0.8	2	6	0.965624	0.973245	0.976038	0.976668	0.976038	0.973245	0.965624
3	200	0.8	2	7	0.96207	0.971703	0.975268	0.976095	0.975268	0.971703	0.962005
3	200	0.8	2	8	0.958317	0.970198	0.974366	0.975242	0.974366	0.970237	0.958317
3	200	0.8	2	9	0.954222	0.968545	0.973495	0.97463	0.973495	0.968545	0.954222
3	300	0.1	2	0.25	0.0897824	0.0898754	0.0899357	0.0899555	0.0899357	0.0898754	0.0897748
3	300	0.1	2	0.5	0.0895451	0.0897495	0.0898305	0.0898485	0.0898305	0.0897495	0.0895451
3	300	0.1	2	0.75	0.0892792	0.0895979	0.0897372	0.0897835	0.0897448	0.0895979	0.0892792
3	300	0.1	2	1	0.0890429	0.0894633	0.0896583	0.0897112	0.0896583	0.0894633	0.0890429
3	300	0.1	2	1.5	0.0885365	0.0891873	0.0894776	0.0895609	0.0894786	0.0891873	0.088553
3	300	0.1	2	2	0.0880413	0.0888804	0.0893006	0.089423	0.0893006	0.0889117	0.0880413
3	300	0.1	2	2.5	0.0875089	0.0886193	0.0891067	0.089236	0.0891138	0.0886193	0.0875221
3	300	0.1	2	3	0.0869971	0.0883287	0.0889095	0.0890808	0.0889095	0.0883287	0.0870095
3	300	0.1	2	3.5	0.086463	0.0880449	0.0887367	0.0889246	0.0887367	0.0880449	0.086463
3	300	0.1	2	4	0.0859428	0.0877404	0.0885484	0.0887683	0.0885484	0.0877404	0.0859428
3	300	0.1	2	5	0.0848445	0.0871534	0.0881855	0.0884324	0.0881855	0.0871534	0.0848445
3	300	0.1	2	6	0.0837922	0.0865608	0.087812	0.0881154	0.087812	0.0865608	0.0837922
3	300	0.1	2	7	0.08272	0.0859727	0.0874294	0.0878082	0.0874294	0.0859727	0.0826878
3	300	0.1	2	8	0.0816614	0.085389	0.0870467	0.0874513	0.0870467	0.0854075	0.0816614
3	300	0.1	2	9	0.0806075	0.0848145	0.0866967	0.0871482	0.0866967	0.0848145	0.0806075
3	300	0.2	2	0.25	0.23439	0.234697	0.234915	0.234936	0.234915	0.234697	0.234361
3	300	0.2	2	0.5	0.233438	0.234208	0.234562	0.234721	0.234562	0.234208	0.233438
3	300	0.2	2	0.75	0.23249	0.233699	0.234227	0.234415	0.234198	0.233699	0.23249
3	300	0.2	2	1	0.231647	0.233215	0.233901	0.2341	0.233901	0.233215	0.231647
3	300	0.2	2	1.5	0.229694	0.23212	0.233232	0.233538	0.233192	0.23212	0.229714
3	300	0.2	2	2	0.22782	0.230997	0.232523	0.232928	0.232523	0.231057	0.22782
3	300	0.2	2	2.5	0.225824	0.229954	0.231785	0.232309	0.231872	0.229954	0.2258
3	300	0.2	2	3	0.223825	0.228906	0.231141	0.231817	0.231141	0.228906	0.223872
3	300	0.2	2	3.5	0.221891	0.227832	0.230444	0.231154	0.230444	0.227832	0.221891
3	300	0.2	2	4	0.219858	0.226669	0.229682	0.230498	0.229682	0.226669	0.219858
3	300	0.2	2	5	0.215721	0.224499	0.228336	0.229304	0.228336	0.224499	0.215721
3	300	0.2	2	6	0.211819	0.222284	0.226904	0.228095	0.226904	0.222284	0.211819
3	300	0.2	2	7	0.207814	0.220039	0.225559	0.226945	0.225559	0.220039	0.20768
3	300	0.2	2	8	0.203822	0.217821	0.224069	0.225587	0.224069	0.21789	0.203822
3	300	0.2	2	9	0.199881	0.215643	0.222751	0.224448	0.222751	0.215643	0.199881
3	300	0.5	2	0.25	0.869207	0.870032	0.870161	0.870406	0.870161	0.870032	0.869125
3	300	0.5	2	0.5	0.867855	0.869082	0.869556	0.869996	0.869556	0.869082	0.867855
3	300	0.5	2	0.75	0.866031	0.868181	0.869076	0.869305	0.869027	0.868181	0.866031
3	300	0.5	2	1	0.864561	0.867311	0.868497	0.868931	0.868497	0.867311	0.864561
3	300	0.5	2	1.5	0.861214	0.865507	0.867349	0.86796	0.867396	0.865507	0.861328
3	300	0.5	2	2	0.857739	0.863444	0.866188	0.866843	0.866188	0.863513	0.857739
3	300	0.5	2	2.5	0.854071	0.86153	0.864953	0.865817	0.864946	0.86153	0.854052
3	300	0.5	2	3	0.850255	0.859759	0.863775	0.864715	0.863775	0.859759	0.850389
3	300	0.5	2	3.5	0.8466	0.85771	0.862444	0.86381	0.862444	0.85771	0.8466
3	300	0.5	2	4	0.84262	0.855595	0.861223	0.862688	0.861223	0.855595	0.84262
3	300	0.5	2	5	0.834131	0.851676	0.85859	0.860496	0.85859	0.851676	0.834131
3	300	0.5	2	6	0.825833	0.847309	0.856099	0.858305	0.856099	0.847309	0.825833
3	300	0.5	2	7	0.816634	0.842863	0.853497	0.856071	0.853497	0.842863	0.816385
3	300	0.5	2	8	0.807444	0.838441	0.850736	0.853697	0.850736	0.83855	0.807444
3	300	0.5	2	9	0.797888	0.83395	0.848203	0.851555	0.848203	0.83395	0.797888
3	300	0.8	2	0.25	0.998445	0.998466	0.998474	0.998472	0.998474	0.998466	0.998443
3	300	0.8	2	0.5	0.998389	0.998433	0.998456	0.99846	0.998456	0.998433	0.998389
3	300	0.8	2	0.75	0.998324	0.998399	0.998435	0.998445	0.998433	0.998399	0.998324
3	300	0.8	2	1	0.998259	0.998367	0.998416	0.99843	0.998416	0.998367	0.998259
3	300	0.8	2	1.5	0.99813	0.998297	0.998368	0.998393	0.998374	0.998297	0.998135
3	300	0.8	2	2	0.997984	0.99822	0.998326	0.998349	0.998326	0.998227	0.997984
3	300	0.8	2	2.5	0.997813	0.99815	0.998278	0.99832	0.998281	0.99815	0.99782
3	300	0.8	2	3	0.997638	0.998063	0.998234	0.998278	0.998234	0.998063	0.997642
3	300	0.8	2	3.5	0.997446	0.997978	0.998178	0.998231	0.998178	0.997978	0.997446
3	300	0.8	2	4	0.997236	0.997891	0.998131	0.998185	0.998131	0.997891	0.997236
3	300	0.8	2	5	0.996752	0.997693	0.998028	0.998108	0.998028	0.997693	0.996752
3	300	0.8	2	6	0.996193	0.997484	0.997908	0.998009	0.997908	0.997484	0.996193
3	300	0.8	2	7	0.995538	0.997245	0.997786	0.99791	0.997786	0.997245	0.995519
3	300	0.8	2	8	0.994782	0.996997	0.997661	0.997799	0.997661	0.997002	0.994782
3	300	0.8	2	9	0.993913	0.996734	0.997524	0.997697	0.997524	0.996734	0.993913
3	500	0.1	2	0.25	0.122546	0.12271	0.122807	0.122813	0.122807	0.12271	0.122544
3	500	0.1	2	0.5	0.122166	0.122494	0.122649	0.122691	0.122649	0.122494	0.122166
3	500	0.1	2	0.75	0.12177	0.122257	0.122499	0.122555	0.122487	0.122257	0.12177
3	500	0.1	2	1	0.121365	0.122055	0.122354	0.122442	0.122354	0.122055	0.121365
3	500	0.1	2	1.5	0.12055	0.12159	0.122077	0.122195	0.12206	0.12159	0.120567
3	500	0.1	2	2	0.119745	0.121113	0.12177	0.12195	0.12177	0.121131	0.119745
3	500	0.1	2	2.5	0.118883	0.12067	0.121443	0.121674	0.121478	0.12067	0.118886
3	500	0.1	2	3	0.11805	0.120219	0.12117	0.121436	0.12117	0.120219	0.118065
3	500	0.1	2	3.5	0.117213	0.119736	0.120851	0.121149	0.120851	0.119736	0.117213
3	500	0.1	2	4	0.116347	0.119259	0.120557	0.120908	0.120557	0.119259	0.116347
3	500	0.1	2	5	0.114587	0.118338	0.119967	0.120384	0.119967	0.118338	0.114587
3	500	0.1	2	6	0.112896	0.11737	0.119357	0.119859	0.119357	0.11737	0.112896
3	500	0.1	2	7	0.111179	0.116413	0.118773	0.11935	0.118773	0.116413	0.111129
3	500	0.1	2	8	0.109471	0.115472	0.118141	0.118797	0.118141	0.115505	0.109471
3	500	0.1	2	9	0.107793	0.114541	0.117566	0.118316	0.117566	0.114541	0.107793
3	500	0.2	2	0.25	0.357584	0.358131	0.358405	0.358516	0.358405	0.358131	0.357525
3	500	0.2	2	0.5	0.356108	0.357276	0.357869	0.358059	0.357869	0.357276	0.356108
3	500	0.2	2	0.75	0.354653	0.356458	0.357358	0.357566	0.357345	0.356458	0.354653
3	500	0.2	2	1	0.353154	0.355642	0.356801	0.357144	0.356801	0.355642	0.353154
3	500	0.2	2	1.5	0.350138	0.354035	0.355746	0.356245	0.355745	0.354035	0.350268
3	500	0.2	2	2	0.347239	0.352233	0.354683	0.355355	0.354683	0.352337	0.347239
3	500	0.2	2	2.5	0.344049	0.350645	0.353448	0.354425	0.353653	0.350645	0.344068
3	500	0.2	2	3	0.340928	0.348983	0.352517	0.353382	0.352517	0.348983	0.341001
3	500	0.2	2	3.5	0.337804	0.347197	0.351328	0.352395	0.351328	0.347197	0.337804
3	500	0.2	2	4	0.334652	0.345394	0.350287	0.351507	0.350287	0.345394	0.334652
3	500	0.2	2	5	0.328132	0.342017	0.34802	0.349573	0.34802	0.342017	0.328132
3	500	0.2	2	6	0.321808	0.338428	0.345764	0.347668	0.345764	0.338428	0.321808
3	500	0.2	2	7	0.315392	0.33494	0.343566	0.34579	0.343566	0.33494	0.315185
3	500	0.2	2	8	0.308985	0.331437	0.341295	0.343738	0.341295	0.331511	0.308985
3	500	0.2	2	9	0.302656	0.327915	0.339225	0.341916	0.339225	0.327915	0.302656
3	500	0.5	2	0.25	0.97833	0.978536	0.978623	0.978642	0.978623	0.978536	0.978337
3	500	0.5	2	0.5	0.977827	0.978233	0.978417	0.978486	0.978417	0.978233	0.977827
3	500	0.5	2	0.75	0.977306	0.977954	0.978261	0.978306	0.978245	0.977954	0.977306
3	500	0.5	2	1	0.976811	0.977677	0.978078	0.97816	0.978078	0.977677	0.976811
3	500	0.5	2	1.5	0.975671	0.977086	0.977718	0.977854	0.977696	0.977086	0.975705
3	500	0.5	2	2	0.974545	0.976444	0.977325	0.977536	0.977325	0.976479	0.974545
3	500	0.5	2	2.5	0.973257	0.975851	0.97692	0.9772	0.976949	0.975851	0.973281
3	500	0.5	2	3	0.971935	0.975207	0.976527	0.976871	0.976527	0.975207	0.971992
3	500	0.5	2	3.5	0.970582	0.974546	0.976107	0.976501	0.976107	0.974546	0.970582
3	500	0.5	2	4	0.969108	0.973803	0.975708	0.97617	0.975708	0.973803	0.969108
3	500	0.5	2	5	0.965902	0.972399	0.974876	0.975475	0.974876	0.972399	0.965902
3	500	0.5	2	6	0.962506	0.970841	0.973975	0.9747	0.973975	0.970841	0.962506
3	500	0.5	2	7	0.958705	0.969231	0.973082	0.973946	0.973082	0.969231	0.95861
3	500	0.5	2	8	0.954596	0.967551	0.972098	0.973137	0.972098	0.967592	0.954596
3	500	0.5	2	9	0.950216	0.965789	0.971178	0.97236	0.971178	0.965789	0.950216
3	500	0.8	2	0.25	0.999994	0.999994	0.999995	0.999995	0.999995	0.999994	0.999994
3	500	0.8	2	0.5	0.999994	0.999994	0.999994	0.999994	0.999994	0.999994	0.999994
3	500	0.8	2	0.75	0.999993	0.999994	0.999994	0.999994	0.999994	0.999994	0.999993
3	500	0.8	2	1	0.999993	0.999994	0.999994	0.999994	0.999994	0.999994	0.999993
3	500	0.8	2	1.5	0.999992	0.999993	0.999994	0.999994	0.999994	0.999993	0.999992
3	500	0.8	2	2	0.999991	0.999993	0.999993	0.999994	0.999993	0.999993	0.999991
3	500	0.8	2	2.5	0.999989	0.999992	0.999993	0.999993	0.999993	0.999992	0.999989
3	500	0.8	2	3	0.999988	0.999991	0.999993	0.999993	0.999993	0.999991	0.999988
3	500	0.8	2	3.5	0.999986	0.999991	0.999992	0.999993	0.999992	0.999991	0.999986
3	500	0.8	2	4	0.999984	0.99999	0.999992	0.999992	0.999992	0.99999	0.999984
3	500	0.8	2	5	0.999978	0.999988	0.999991	0.999992	0.999991	0.999988	0.999978
3	500	0.8	2	6	0.99997	0.999986	0.99999	0.999991	0.99999	0.999986	0.99997
3	500	0.8	2	7	0.99996	0.999984	0.999989	0.99999	0.999989	0.999984	0.99996
3	500	0.8	2	8	0.999947	0.999981	0.999988	0.999989	0.999988	0.999981	0.999947
3	500	0.8	2	9	0.99993	0.999978	0.999987	0.999988	0.999987	0.999978	0.99993

[truncated: 8 more sheets: var2J9, var2J15, var4J3, var4J9, var4J15, var9J3, var9J9, var9J15]
